# Supplementary material for: Recall of pre-existing cross-reactive B cell memory following Omicron BA.1 breakthrough infection
Source: Sci Immunol. 2022 May 12:eabq3511. doi: 10.1126/sciimmunol.abq3511 (PMC9097882; doi:10.1126/sciimmunol.abq3511)
Supplement: Supplementary file 3 — Tables S1 to S4 [file sciimmunol.abq3511_tables.zip]

Archive with 2 entries (2 files):
- abq3511_table_s3.xlsx
- abq3511_table_s4.xlsx
