# Supplementary material for: Recall of pre-existing cross-reactive B cell memory following Omicron BA.1 breakthrough infection
Source: Sci Immunol. 2022 May 12:eabq3511. doi: 10.1126/sciimmunol.abq3511 (PMC9097882; doi:10.1126/sciimmunol.abq3511)
Supplement: Supplementary file 3 — Tables S1 to S4 [file sciimmunol.abq3511_tables.zip › abq3511_table_s3.xlsx]

## Sheet: Table S3
Index	Clone ID	Donor	Ig Isotype	VH Germline	VH CDR3	VH Nucleotide Substitutions	VL Germline	VL CDR3	D614G Neutralization IC50 (µg/ml)	BA.1 Neutralization IC50 (µg/ml)	WT % Neutralization at 5 µg/ml	BA.1 % Neutralization at 5 µg/ml	SARS-CoV-2 WT RBD KD (M) [BLI, Fab]	SARS-CoV-2 BA.1 RBD KD (M) [BLI, Fab]	SARS-CoV-2 Delta RBD KD (M) [BLI, Fab]	SARS-CoV-2 Beta RBD KD (M) [BLI, Fab]	SARS-CoV-2 BA.2 RBD KD (M) [BLI, Fab]	SARS-CoV RBD KD (M) [BLI, Fab]
1	ADI-75565	IML4041	IgG	IGHV3-30	AKQSGQYCSGGDCYVGSFDY	13	IGKV1-13	QQFNSLVT	N.D.	N.D.	0	0	3.37652e-10	6.30866e-10	6.97477e-10	7.00513e-10	5.82343e-10	3.47932e-09
2	ADI-75566	IML4041	IgG	IGHV3-53	ARDRGPLLHDY	6	IGKV1-33	QYYDNPPPT	N.D.	N.D.	0.489667	0.508667	P.F.	6.20162e-08	5.46949e-09	9.37007e-09	2.64025e-08	N.B.
3	ADI-75567	IML4041	IgG	IGHV3-74	ARDLESGSFHPGLVRVP	4	IGKV4-1	QQYYSSPPT	N.D.	N.D.	0.87	0	4.36418e-10	5.28498e-09	2.5076e-09	1.33161e-09	2.2233e-09	N.B.
4	ADI-75568	IML4041	IgG	IGHV4-4	ARVAGMIDY	11	IGKV1-NL1	QQYYDIRT	0.01231	1.65	0.998667	0.631	3.41025e-10	1.09665e-08	8.74839e-10	1.28336e-09	1.85172e-09	N.B.
5	ADI-75569	IML4041	IgG	IGHV4-34	ARARLGESYWHFDL	9	IGLV3-21	QVWDTSSDRIL	N.D.	N.D.	0	0	avid	N.B.	N.B.	N.B.	N.B.	N.B.
6	ADI-75570	IML4041	IgG	IGHV3-23	ATDEVGGFTMVQPEYFHH	9	IGKV1-12	QQANSFPLT	0.03562	0.03127	0.959667	0.964	5.79224e-10	7.79968e-10	8.46355e-10	6.77365e-10	5.82143e-10	N.B.
7	ADI-75571	IML4041	IgG	IGHV4-31	ARSPGGLFDF	16	IGKV1-NL1	QQYYSPPPLT	0.01206	0.1168	0.999	0.976333	2.30634e-10	6.19695e-09	9.63844e-10	9.15249e-10	9.71895e-10	N.B.
8	ADI-75572	IML4041	IgG	IGHV3-30	AREDYHDSSGSFDY	12	IGLV2-8	SSYAGPFWV	N.D.	N.D.	0.999333	0	8.90108e-10	N.B.	3.02404e-09	N.B.	N.B.	N.B.
9	ADI-75573	IML4041	IgG	IGHV3-49	TREGGVGVYRDWFDP	1	IGKV1D-39	QQSYSTPVT	0.09494	0.139	0.999667	0.965667	3.92782e-09	1.17231e-08	4.30245e-07	4.52809e-09	6.53438e-09	N.B.
10	ADI-75574	IML4041	IgG	IGHV1-2	ARGDLNI	9	IGLV1-36	AAWDDSLNGLV	0.007173	0.0353	0.999	0.992667	P.F.	6.60057e-09	8.49613e-09	5.92399e-09	4.91757e-09	N.B.
11	ADI-75575	IML4041	IgG	IGHV4-31	ARDYVTGRGMLPD	7	IGKV1-33	QQYESLPPT	N.D.	N.D.	0	0.022	4.66427e-10	8.27219e-10	8.0716e-10	8.01685e-10	7.54639e-10	5.53714e-08
12	ADI-75576	IML4041	IgG	IGHV7-4-1	ARLVRSTRYYDVGGFDI	10	IGLV3-21	QMWDSRSDHPV	N.D.	N.D.	0	0	avid	avid	avid	N.B.	N.B.	N.B.
13	ADI-75577	IML4041	IgG	IGHV3-30	ARGDILTGYPTSKDAFDI	11	IGKV1D-39	QQSYTTRWT	0.03506	0.1142	0.950667	0.899333	9.98624e-10	5.21233e-09	5.49601e-08	6.16433e-09	5.92723e-09	N.B.
14	ADI-75578	IML4041	IgA	IGHV3-13	ARAEHSGFVVYFDL	6	IGKV1D-39	QQSYTTHMYT	N.D.	N.D.	0	0	7.76579e-10	2.74119e-09	1.25535e-09	1.73094e-09	4.09956e-09	3.44967e-09
15	ADI-75579	IML4041	IgG	IGHV3-30	ARDGGFHSGRLPVDAFDI	12	IGKV1D-39	QQSYTTHMYT	N.D.	N.D.	0	0	1.02247e-09	2.69723e-09	8.99156e-10	9.58522e-10	2.0732e-09	1.65569e-09
16	ADI-75580	IML4041	IgG	IGHV1-69	ARVGENLVSLGGGDFHYYGMDV	15	IGKV2D-28	MQALQTPLT	0.04326	0.2178	0.979667	0.934333	1.14412e-09	2.69597e-08	3.04882e-09	3.80574e-09	1.94394e-08	N.B.
17	ADI-75581	IML4041	IgG	IGHV3-9	AKGFGGIGADRLTGSEEYYFDY	24	IGKV1D-39	QQSYSTPIT	N.D.	N.D.	0.485	0	1.14425e-08	1.69913e-08	2.03661e-07	1.25235e-08	8.70168e-09	N.B.
18	ADI-75582	IML4041	IgG	IGHV3-30	TREISGGTKGMYSGSYFLFSGFDY	11	IGLV3-1	QAWDSSTAHWV	0.08581	4.433	0.993333	0.505	8.44878e-09	1.30693e-08	2.01525e-08	7.14197e-09	4.05361e-09	8.80061e-08
19	ADI-75583	IML4041	IgG	IGHV3-30	AKEGPGASGFNYFDS	18	IGLV3-21	QVWDSNRDHPWV	N.D.	N.D.	0	0.0696667	3.8711e-10	1.0838e-09	1.23918e-09	9.01752e-10	9.72394e-10	2.04487e-08
20	ADI-75584	IML4041	IgG	IGHV2-5	AQRRGTMIVAEGSFDS	5	IGLV3-25	QSADSGSYHVI	N.D.	N.D.	0.423333	0	2.91654e-10	1.12403e-09	6.72912e-10	5.45659e-10	6.63998e-10	9.42229e-10
21	ADI-75585	IML4041	IgG	IGHV3-7	AREMGLFWFDP	10	IGKV1-NL1	QQYYSSLGRT	0.02586	3.038	1.001	0.534	1.59817e-09	P.F.	4.63597e-10	1.96095e-09	2.67099e-08	N.B.
22	ADI-75586	IML4041	IgG	IGHV3-9	AKFGGGPTNYDFRSASPYHFDS	8	IGLV2-14	SSYTSSDTYV	0.04097	0.1741	0.998667	0.968333	5.28336e-10	2.20009e-09	8.77879e-08	1.62994e-09	1.89681e-09	N.B.
23	ADI-75587	IML4041	IgG	IGHV3-13	ARVEYSSGWSYWFFDL	5	IGKV1D-39	QQSYSAPPWT	N.D.	N.D.	0	0	7.66957e-10	3.63312e-09	1.3523e-09	1.05137e-09	2.53787e-09	1.71052e-08
24	ADI-75588	IML4041	IgA	IGHV4-4	ARVSGFFDY	12	IGKV1-NL1	QEYYSTRT	0.0105	0.1305	0.999667	0.958333	avid	3.49204e-09	7.14063e-10	1.34954e-09	8.85783e-10	N.B.
25	ADI-75589	IML4041	IgG	IGHV3-7	ARMPTVYSGYDK	7	IGLV6-57	QSYHSRNLWV	N.D.	N.D.	0.917667	0	P.F.	avid	1.67756e-08	1.41617e-08	N.B.	N.B.
26	ADI-75590	IML4041	IgA	IGHV3-30	AKQSGQYCSGGTCYEGSLDY	10	IGKV1D-13	QQFNNRIT	N.D.	N.D.	0.395	0.464	4.12524e-10	4.66243e-10	5.21741e-10	5.24456e-10	4.21467e-10	1.10041e-09
27	ADI-75591	IML4041	IgG	IGHV1-2	AREPGRDILTGDYWDS	9	IGKV3D-15	LQYHNRPPWT	0.006923	2.622	0.997333	0.656	5.04908e-10	3.49032e-08	6.78181e-09	1.22245e-09	2.73611e-07	N.B.
28	ADI-75592	IML4041	IgG	IGHV4-31	ARAGTMYGDFDY	10	IGKV1D-39	QQGSTTPQT	N.D.	N.D.	0	0	avid	avid	avid	N.B.	N.B.	N.B.
29	ADI-75593	IML4041	IgG	IGHV3-53	ARDRGGYPDY	17	IGKV1-5	QHFNSYLMYT	0.02428	0.03127	0.996333	0.995667	7.76176e-10	8.6644e-10	1.58747e-09	8.9329e-10	6.74423e-10	N.B.
30	ADI-75594	IML4041	IgG	IGHV4-4	ARVSGFFDS	12	IGKV1-NL1	QQYYTTRT	0.01976	0.8641	0.999667	0.722333	3.57841e-10	1.07645e-08	1.04653e-09	3.4741e-09	2.46817e-09	N.B.
31	ADI-75595	IML4041	IgG	IGHV3-30	ARGDYYGSGKYFNPLPTFDY	12	IGLV1-47	ATWDDSGWV	0.1034	0.05666	0.999667	0.955333	1.66609e-10	1.017e-09	P.F.	8.57752e-10	4.76483e-10	N.B.
32	ADI-75596	IML4041	IgG	IGHV4-4	ARADRSDYYDSTPYRVPYFDY	9	IGKV1D-39	QQSYNSPRT	N.D.	N.D.	0.997667	0	1.91623e-10	N.B.	6.8931e-10	N.B.	N.B.	N.B.
33	ADI-75597	IML4041	IgA	IGHV2-26	ARNMGLLAVAGIQEGWFDT	11	IGKV1-12	QQANSFPIT	N.D.	N.D.	0	0	avid	avid	avid	N.B.	N.B.	N.B.
34	ADI-75598	IML4041	IgG	IGHV3-30	AKGGAPYCGGSNCYLGYFDY	9	IGKV1-33	QQYDNLPIT	N.D.	N.D.	0	0.0896667	4.53208e-10	5.61436e-10	6.04461e-10	6.06528e-10	5.06129e-10	1.49927e-09
35	ADI-75602	IML4041	IgG	IGHV3-74	ARDLESGSFHPGLVRVP	4	IGKV4-1	QQYYSSPPT	0.01523	0.5373	0.998	0.874667	6.50468e-10	3.26583e-09	2.58428e-09	1.29329e-09	1.46778e-09	N.B.
36	ADI-75603	IML4041	IgA	IGHV3-30	GKDLDIVVAVVGTPYYYYGLDV	20	IGLV1-44	AAWDDSLNGRLL	N.D.	N.D.	0	0	1.32893e-08	P.F.	1.61396e-08	6.18464e-09	4.58235e-09	N.B.
37	ADI-75604	IML4041	IgG	IGHV3-30	AKEGPGASGFNYFDY	9	IGLV3-21	QVWDSNIGHPWV	N.D.	N.D.	0	0	4.31398e-10	1.65574e-09	9.45906e-10	7.89333e-10	8.03417e-10	3.0876e-08
38	ADI-75605	IML4041	IgG	IGHV3-9	AKDYYGSGSNSPRDHYYGMDV	9	IGLV3-21	QVWDSNNDHVV	0.2462	0.06023	0.994667	0.979667	1.49998e-09	3.3885e-09	5.73433e-08	4.72797e-09	4.77842e-09	N.B.
39	ADI-75606	IML4041	IgG	IGHV2-26	ARNMGLLEVAGIQEGWFDS	8	IGLV3-25	QSADSRGTV	N.D.	N.D.	0.0373333	0	4.57629e-10	1.76648e-09	8.74728e-10	7.0579e-10	7.11606e-10	P.F.
40	ADI-75607	IML4041	IgG	IGHV3-30	AKEGPGASGFNYFDS	12	IGLV3-21	QVWDSNIDHPWV	N.D.	N.D.	0	0.0416667	3.9913e-10	9.2778e-10	8.18722e-10	7.58744e-10	8.05416e-10	P.F.
41	ADI-75608	IML4041	IgG	IGHV3-13	ARAEFSGYVLHFDL	6	IGKV1D-39	QQSYTTHMYT	N.D.	N.D.	0	0	1.92219e-09	3.96186e-09	2.30692e-09	2.86154e-09	4.73708e-09	3.70015e-09
42	ADI-75609	IML4041	IgG	IGHV4-59	ASLLVRYRGYEIDY	8	IGLV1-36	VTFDDRLDGWV	N.D.	N.D.	0.00966667	0.105333	6.71143e-10	9.56503e-10	1.07736e-09	1.04666e-09	9.19945e-10	3.74955e-09
43	ADI-75610	IML4041	IgG	IGHV3-9	VKDRYNWKREYYYGMDV	8	IGLV3-21	QVWDSSSDLVL	0.03908	0.1049	0.997	0.976	6.61012e-10	9.25964e-10	1.65782e-09	1.20424e-09	6.50604e-10	N.B.
44	ADI-75611	IML4041	IgG	IGHV3-9	AKDMYRGDRGDYGGKDY	11	IGLV3-21	QVWDSDSDHPL	0.02107	0.1752	0.996333	0.960333	1.38434e-10	8.80311e-10	1.14093e-08	1.37807e-09	4.40801e-10	N.B.
45	ADI-75612	IML4041	IgG	IGHV1-2	ARALGCSDDNCYGRRDY	5	IGKV3D-15	QQYNNWPTWT	N.D.	N.D.	0.997667	0	P.F.	N.B.	4.05324e-08	3.18529e-08	N.B.	N.B.
46	ADI-75613	IML4041	IgG	IGHV3-30	AKNQAPYCGGGNCLNGYFDY	8	IGKV1-33	QQYDNVPLI	N.D.	N.D.	0	0.105333	7.83632e-10	6.65594e-10	6.17693e-10	6.63385e-10	6.20217e-10	1.73632e-08
47	ADI-75614	IML4041	IgG	IGHV2-5	AHTPDGRYFDWLTPLFGNYYFDF	3	IGKV4-1	QQYYRTPLT	N.D.	N.D.	0.663333	0.358	1.60962e-09	1.68129e-09	1.15467e-09	9.72471e-10	1.17714e-09	N.B.
48	ADI-75615	IML4041	IgA	IGHV1-69	ARGTQDGATIDLDY	8	IGLV3-1	QAWDSRTAQV	0.1344	2.323	0.907	0.719	avid	8.70438e-10	9.00025e-10	7.10388e-10	7.15893e-10	N.B.
49	ADI-75616	IML4041	IgG	IGHV3-30	AKQSGQYCSGGTCYEGSLDY	9	IGKV1D-13	QQFNNLIT	N.D.	N.D.	0	0.277	4.25968e-10	5.72108e-10	6.07838e-10	6.24608e-10	5.52293e-10	1.26551e-09
50	ADI-75617	IML4041	IgA	IGHV4-34	ARGRGYGSGSDSFDD	27	IGKV1D-39	QQSHTIPYT	0.119	1.057	0.862	0.945	2.51581e-10	3.3158e-09	8.8418e-10	3.43877e-09	1.37457e-08	N.B.
51	ADI-75618	IML4041	IgG	IGHV3-53	ARDRGGYPDY	9	IGKV1-5	QHFNSYLMYT	0.01472	0.05605	0.998	0.991667	8.43257e-10	8.40598e-10	1.28265e-09	8.95085e-10	6.94573e-10	N.B.
52	ADI-75619	IML4041	IgG	IGHV4-4	ARVSGFFDY	16	IGKV1-NL1	QEYYDTRT	0.01986	0.07958	1	0.866667	P.F.	5.50422e-09	1.49013e-09	3.24437e-09	1.40279e-09	N.B.
53	ADI-75620	IML4041	IgG	IGHV2-5	AHGQYTSSWIHWYFDL	3	IGLV1-36	ASWDDRLNGPV	0.1327	0.07968	0.999667	1	1.9669e-09	9.19345e-09	8.57919e-09	9.07544e-09	8.26905e-09	9.68533e-09
54	ADI-75621	IML4041	IgG	IGHV5-51	VKRQSGTSFDY	23	IGLV3-21	QVWDSGSDHYV	N.D.	N.D.	0.614	0.605667	4.53777e-10	5.69852e-10	7.87206e-10	6.31736e-10	5.42168e-10	5.22636e-07
55	ADI-75622	IML4041	IgA	IGHV3-23	ATDQVGGFTMVQPEYFHH	13	IGKV1-12	QQANSFPLT	0.01984	0.06336	0.991	0.961333	1.05382e-10	5.40957e-10	6.04415e-10	4.6367e-10	4.0825e-10	N.B.
56	ADI-75623	IML4041	IgG	IGHV3-13	ARQGNGYTYGNWYFDL	9	IGKV1D-39	QQSYTMPPVT	N.D.	N.D.	0.0113333	0.779	2.80257e-10	7.06373e-10	5.78625e-10	5.58187e-10	6.42278e-10	2.1075e-09
57	ADI-75624	IML4041	IgG	IGHV3-9	VKLYSGGRDYDFRSGSQNGNGNGMDV	32	IGKV2D-28	MQALQTPIT	0.05433	0.5341	0.933667	0.959	1.10841e-10	6.7793e-10	5.87411e-10	6.72242e-10	5.26037e-10	N.B.
58	ADI-75625	IML4041	IgG	IGHV3-30	ARGDILTGYPISKDALDL	12	IGKV1D-39	QQSYTTRWT	0.009179	0.09272	0.917333	0.972333	8.21024e-11	P.F.	1.66258e-08	P.F.	P.F.	N.B.
59	ADI-75626	IML4041	IgG	IGHV3-9	AKSLREFHSYYYGMDV	9	IGKV1D-39	QQSFVTPYT	0.005928	0.01015	0.998667	1.00033	2.86965e-10	2.4584e-09	6.16692e-10	3.67282e-09	1.9673e-09	N.B.
60	ADI-75627	IML4041	IgG	IGHV3-53	TRDRGPLLHDY	9	IGKV1-33	QYYDNPPPT	0.0181	0.004108	0.998667	1.001	7.40864e-10	6.2188e-09	1.64406e-09	3.47847e-09	1.8209e-09	N.B.
61	ADI-75628	IML4041	IgA	IGHV3-53	TRDRGPLLHDL	8	IGKV1-33	QSYDNPPPT	0.02422	0.01214	0.998	0.998333	P.F.	2.648e-09	1.29934e-09	1.6988e-09	7.87894e-10	N.B.
62	ADI-75629	IML4041	IgG	IGHV5-51	ARFDGGSYYDFDY	3	IGKV1D-39	QQGYSTPYT	0.8041	>5	0.982	0.239	2.45893e-08	6.5448e-09	9.12125e-09	9.15592e-09	3.61647e-09	N.B.
63	ADI-75630	IML4041	IgG	IGHV3-7	ARETGAFWFDP	7	IGKV1-NL1	QQYYSALGRT	0.01524	3.192	0.999	0.792333	2.38572e-10	6.01122e-09	1.07178e-09	2.02914e-09	1.08333e-08	N.B.
64	ADI-75631	IML4043	IgG	IGHV3-23	AKGPWCSTSNCYTSMVYPVADFFHH	9	IGKV2D-28	VQALQTPFMYT	0.006173	>5	0.995667	0.0716667	6.45116e-10	N.B.	2.01177e-09	N.B.	N.B.	N.B.
65	ADI-75632	IML4043	IgG	IGHV1-69	ARDLGYSSGGANYYFDY	7	IGLV1-40	QSYDSSASGSV	N.D.	N.D.	0.859333	0.867	3.65485e-10	7.40826e-10	3.12479e-08	9.12669e-10	6.31234e-10	N.B.
66	ADI-75633	IML4041	IgG	IGHV3-30	AKEGPGASGFNYFDY	22	IGLV3-21	QVWDSNIGHPWV	N.D.	N.D.	0.746667	0.759667	2.92268e-10	8.20248e-10	8.80086e-10	7.78732e-10	7.39567e-10	8.46888e-09
67	ADI-75634	IML4041	IgA	IGHV3-74	ARDLESGSFHPGLVRVP	8	IGKV4-1	QQYYSSPPT	0.009613	0.3192	0.999667	0.987333	1.87947e-09	1.50987e-08	8.83791e-09	1.61251e-09	6.01941e-09	N.B.
68	ADI-75635	IML4041	IgA	IGHV4-4	ARVSGFFDS	12	IGKV1-NL1	QQYYTTRT	0.007308	2.24	1	0.882333	2.60799e-10	8.79734e-09	9.71844e-10	1.49122e-09	1.05939e-09	N.B.
69	ADI-75636	IML4041	IgA	IGHV1-69	ARDLGYSSGGANYYFDY	5	IGKV1D-39	QQSYTTPRT	N.D.	N.D.	0	0	avid	3.24127e-08	avid	N.B.	3.70468e-09	N.B.
70	ADI-75637	IML4043	IgG	IGHV5-51	ARGMLDTFDI	1	IGKV1D-39	QQSYSTPWT	N.D.	N.D.	0	0.855333	avid	7.50831e-08	avid	N.B.	N.B.	N.B.
71	ADI-75638	IML4043	IgG	IGHV3-66	ARGRPSGLYDY	14	IGKV1-33	QQFDNVPYT	0.009975	0.05638	0.992667	0.994667	6.02225e-10	4.2568e-08	1.96612e-09	5.25116e-09	1.0787e-08	N.B.
72	ADI-75639	IML4043	IgG	IGHV3-13	ARGPRDYDIL*GVQK*I	9	IGKV3D-15	QQYNNWPPIT	N.D.	N.D.	0	0.21	3.98937e-10	3.45524e-09	6.42169e-10	8.04234e-10	2.15122e-09	1.18636e-08
73	ADI-75640	IML4041	IgG	IGHV4-30-4	VRERISMDILSGNSPHYYGVDV	4	IGKV3D-15	QQYNNWPPWT	N.D.	N.D.	0	0	4.76266e-10	3.18508e-09	1.34091e-09	2.04217e-09	1.88937e-09	N.B.
74	ADI-75641	IML4041	IgG	IGHV3-23	AKLAGTPPDYFDY	15	IGLV3-21	QVWDNSWV	N.D.	N.D.	0.620333	0.826333	2.63084e-10	6.62706e-10	6.83649e-10	6.36487e-10	5.75785e-10	3.23453e-08
75	ADI-75642	IML4043	IgG	IGHV3-30	VRDPQDCGGSRCSNALGYFDY	16	IGLV3-21	QVWDTSGDHWV	N.D.	N.D.	0	0.059	5.41025e-10	1.05465e-09	1.23658e-09	1.00748e-09	8.90328e-10	P.F.
76	ADI-75643	IML4043	IgG	IGHV1-69	AREYCSGDSCRTVNWFDP	13	IGLV1-40	QSYDSGLTGSL	N.D.	N.D.	0.834333	0.774	2.25689e-10	7.41856e-10	1.19835e-08	8.44849e-10	5.96901e-10	N.B.
77	ADI-75644	IML4041	IgG	IGHV3-23	AKASDLGYCSGGNCYPPYYYYGMDV	11	IGLV3-21	QVWDSRSDHWV	0.01161	0.0324	0.996	0.996667	1.73465e-09	4.41054e-09	2.62237e-09	3.2362e-09	2.65554e-09	N.B.
78	ADI-75645	IML4041	IgG	IGHV1-2	ARDYSGVYPMKPIWFDP	12	IGKV2-40	MQRIEFPYT	0.01458	0.1906	0.999	0.803667	6.30237e-10	2.33283e-09	avid	N.B.	2.02298e-09	N.B.
79	ADI-75646	IML4043	IgG	IGHV4-59	ARGENYGDYFDF	1	IGKV4-1	QQYYTPPLT	>5	0.05076	0	0.999667	N.B.	1.18658e-09	N.B.	N.B.	N.B.	N.B.
80	ADI-75647	IML4043	IgG	IGHV1-69	ARDLGYSEYGSNW*FDV	15	IGLV1-40	QSYDSSLSDSV	N.D.	N.D.	0.870333	0.792	3.49993e-10	6.08603e-10	2.1802e-09	6.68259e-10	5.17428e-10	P.F.
81	ADI-75648	IML4043	IgG	IGHV1-69	ARGSGYSGSGSNYYFDP	13	IGLV1-40	QSYDSSLSDSV	N.D.	N.D.	0.801667	0.867	P.F.	5.9876e-10	2.19026e-09	6.94023e-10	4.99439e-10	N.B.
82	ADI-75649	IML4041	IgG	IGHV3-30	ARGDYYGSGSSYNPLPTFDY	11	IGLV1-47	ATRDDGRWV	0.08708	0.08345	0.998333	0.991	3.37156e-10	1.79806e-09	1.62902e-08	1.31978e-09	5.85966e-10	4.54093e-09
83	ADI-75650	IML4041	IgG	IGHV1-46	ARNSFGYYYDNSAYLPALDFDY	7	IGKV2-30	MQGTHWPPT	0.008818	1.078	0.999	0.870667	7.19246e-10	2.39298e-08	1.58136e-09	1.1417e-09	P.F.	N.B.
84	ADI-75651	IML4041	IgG	IGHV2-70	TRTGAIIAARPWYNYGMDV	4	IGLV3-21	QVWDSSSDHWV	N.D.	N.D.	0	0.0223333	3.7317e-09	2.6164e-09	2.24367e-09	1.82494e-09	1.79142e-09	3.66259e-08
85	ADI-75652	IML4043	IgG	IGHV3-66	AREIYGCTTCSHDIPRDS	8	IGKV1-33	HQYDNLPRT	0.03002	0.758	0.992	0.843667	1.79101e-09	6.34121e-08	2.46201e-09	1.41835e-09	2.89152e-08	N.B.
86	ADI-75653	IML4043	IgG	IGHV3-64D	VKDIGSWKYFDVFDV	15	IGKV1D-39	QQSYSTPRT	N.D.	N.D.	0	0.266	8.09874e-10	1.35139e-09	7.37648e-10	7.04486e-10	9.02896e-10	1.75918e-09
87	ADI-75654	IML4043	IgG	IGHV5-51	VRHDGSGTPPLDY	13	IGLV1-47	ATWDDSLSGVV	>5	0.1903	0	0.927333	avid	P.F.	P.F.	5.13454e-09	N.B.	N.B.
88	ADI-75655	IML4041	IgG	IGHV3-30	AKQSGQYCSGGSCYEGSLDY	5	IGKV1D-13	QQFNKLVT	N.D.	N.D.	0	0.309	9.20305e-10	5.49738e-10	6.73102e-10	5.94095e-10	5.05826e-10	5.83345e-10
89	ADI-75656	IML4041	IgG	IGHV3-7	ARDSTPATYNNDWTYPEYFDL	10	IGKV1-5	QQYKSFWT	0.2668	1.465	0.997667	0.807667	2.01731e-09	4.95513e-09	1.79006e-09	1.33884e-09	2.13745e-09	7.8809e-09
90	ADI-75657	IML4041	IgG	IGHV3-9	VKLYSGGRDYDFRSGSQNGGGDAMDV	17	IGKV2D-28	MQALQTPIT	0.036	0.2427	0.951	0.913333	6.42543e-10	8.58814e-10	1.06161e-09	8.82295e-10	6.85695e-10	N.B.
91	ADI-75658	IML4041	IgA	IGHV3-53	ARDGVYYGMDI	11	IGKV1-9	QHLNSDAIT	0.01854	0.04634	1.00033	0.987333	1.35025e-09	2.00635e-08	1.42883e-09	7.648e-09	1.03804e-08	N.B.
92	ADI-75660	IML4043	IgG	IGHV3-23	AKGPRSNHDYFDD	13	IGKV1D-13	QQFNHYPIT	N.D.	N.D.	0	0	avid	5.87546e-10	1.13058e-09	6.01168e-10	5.43197e-10	5.80479e-10
93	ADI-75661	IML4041	IgG	IGHV3-7	AKDSTPATYSNDWTNAEYFQH	3	IGKV1-5	QQYNSYWT	N.D.	N.D.	0.789	0	3.78952e-10	1.80372e-09	1.20919e-09	6.23502e-10	7.64732e-10	1.94755e-08
94	ADI-75662	IML4041	IgG	IGHV3-30	AKEGPGASGFNYFDY	5	IGLV3-21	QVWDSNIDHPWV	N.D.	N.D.	0	0	4.25574e-10	1.12618e-09	1.59898e-09	7.82338e-10	8.05207e-10	2.23337e-08
95	ADI-75663	IML4041	IgG	IGHV3-7	AREMGIFWFDP	4	IGKV1-NL1	QQYYSSLGRT	0.01317	0.8735	0.995667	0.776	4.48835e-10	9.80678e-09	2.36962e-09	2.43708e-09	6.52342e-09	N.B.
96	ADI-75664	IML4043	IgG	IGHV5-51	ARTMLDDAFDI	0	IGKV3-20	QQYGSSPYT	N.D.	N.D.	0	0.764667	N.B.	P.F.	N.B.	N.B.	P.F.	N.B.
97	ADI-75665	IML4043	IgG	IGHV1-69	AREGTYGYEWHFHYYMDV	10	IGLV1-40	QSYDSTLIGPV	N.D.	N.D.	0.722667	0.169667	3.9339e-10	1.05745e-09	3.30994e-09	1.18835e-09	9.14274e-10	N.B.
98	ADI-75667	IML4041	IgG	IGHV2-70	TRTGAIIAARPWYNYGMDV	4	IGLV3-21	QVWDSSSDHWV	N.D.	N.D.	0	0	5.99795e-10	8.55892e-10	1.50759e-09	8.5971e-10	7.55914e-10	1.47613e-09
99	ADI-75668	IML4041	IgG	IGHV3-30	ARGEYYGSGGYFNPLPTLDY	14	IGLV1-47	ATWDDSRWV	0.1122	0.02961	0.996	0.98	1.22804e-10	1.90515e-09	avid	3.21431e-09	8.29711e-10	N.B.
100	ADI-75669	IML4041	IgA	IGHV1-2	SAHGTDFDV	9	IGLV1-36	AAWDDRLNGVI	0.01319	0.0576	1.00033	0.995	1.09445e-09	4.20618e-08	3.41147e-09	N.B.	9.6168e-08	N.B.
101	ADI-75670	IML4043	IgG	IGHV4-34	ARHVPEDVVVEPPAPWGLDY	12	IGKV1D-39	QQSYTTPYT	N.D.	N.D.	0.352333	0.598333	4.32166e-10	8.78663e-10	2.57179e-09	7.91728e-10	7.80855e-10	1.53297e-08
102	ADI-75671	IML4043	IgG	IGHV3-64D	VKDMGSSKYWDVFDV	23	IGKV1D-39	QQSYTTPRT	N.D.	N.D.	0	0.0546667	5.86558e-10	1.12702e-09	1.12515e-09	7.4814e-10	8.73034e-10	2.19173e-09
103	ADI-75672	IML4043	IgG	IGHV3-13	ARGVQEERRGLVRKFYYYYMDV	5	IGKV1D-39	QQSYSLPEYT	N.D.	N.D.	0	0	9.77508e-10	3.66854e-09	1.89033e-09	1.05853e-09	2.1747e-09	P.F.
104	ADI-75673	IML4043	IgG	IGHV3-48	ARDDRRLGDYYYYYMDV	2	IGLV2-11	CSYAGTYI	N.D.	N.D.	0	0	1.19491e-09	6.91345e-09	5.09689e-09	4.41761e-09	4.09313e-09	P.F.
105	ADI-75674	IML4041	IgG	IGHV2-5	AHTPDGRYFEWLTPLFGNYYFDY	4	IGKV4-1	QQYYRTPLT	N.D.	N.D.	0	0	6.65085e-10	1.92734e-09	1.95969e-09	9.52582e-10	1.03469e-09	N.B.
106	ADI-75675	IML4041	IgG	IGHV4-34	ARGRGYGSGSDSFDY	21	IGKV1D-39	QQSYSIPYT	N.D.	N.D.	0.677	0.801	4.38932e-10	1.98778e-09	2.08114e-09	8.92326e-10	4.15383e-09	N.B.
107	ADI-75676	IML4041	IgG	IGHV3-74	ARDLESGSFHPGLVRVP	3	IGKV4-1	QQYYSSPPT	0.007471	0.2994	0.999667	0.893667	2.2008e-09	4.50631e-08	2.59528e-08	1.17218e-08	2.07589e-08	N.B.
108	ADI-75677	IML4041	IgG	IGHV3-7	ARDCTPATYNNDWTYAEYFDH	6	IGKV1-5	QQYNSYWT	N.D.	N.D.	0.113	0	6.23787e-10	6.08725e-09	1.8246e-09	8.55213e-10	1.02544e-09	9.75324e-09
109	ADI-75678	IML4043	IgG	IGHV3-30	AREPHCTGGVCDAFDV	26	IGKV1D-39	QQSYSSPMYT	0.01146	0.00936	0.997	0.986333	1.10014e-10	1.33937e-09	4.6125e-09	4.65034e-10	3.98797e-10	N.B.
110	ADI-75679	IML4043	IgG	IGHV3-33	AREVAARPGDYFDY	8	IGLV3-21	QVWDSSSPHWV	N.D.	N.D.	0	0.517333	7.07383e-10	1.24319e-09	2.53474e-09	1.08245e-09	1.08256e-09	2.99927e-09
111	ADI-75680	IML4041	IgG	IGHV1-69	GGSSDPPLRFWTLDN	17	IGKV3D-15	QQYNDWLT	0.01083	0.006647	0.995667	1.00033	P.F.	7.77593e-08	4.22235e-07	P.F.	6.93996e-08	N.B.
112	ADI-75681	IML4041	IgG	IGHV3-53	ARDRGPSLHDY	9	IGKV1-33	QQYDNVPPT	0.01616	0.004299	0.992667	0.997333	5.87088e-10	7.6672e-09	1.77158e-09	4.49554e-09	1.55093e-09	N.B.
113	ADI-75682	IML4043	IgG	IGHV1-69	AREGTGYCDGGVCHDAFEI	17	IGKV1D-39	QQSYSTPS	0.03927	0.0196	0.994333	0.96	3.10741e-10	6.26289e-10	avid	7.38473e-10	4.97199e-10	N.B.
114	ADI-75683	IML4043	IgG	IGHV3-64D	VKDIGSWKYFDVFDV	18	IGKV1D-39	QQSYTTPRT	N.D.	N.D.	0	0.24	5.38293e-10	1.08566e-09	1.02117e-09	7.03946e-10	9.06251e-10	2.33726e-09
115	ADI-75685	IML4041	IgG	IGHV3-30	AREDYYDSSGAFDM	9	IGLV2-23	CSYAGSRGWL	N.D.	N.D.	0.997	0	1.78192e-09	N.B.	1.68361e-08	N.B.	N.B.	N.B.
116	ADI-75686	IML4041	IgG	IGHV3-7	AREMGIFWFDP	8	IGKV1-NL1	QQYYSSLGRT	0.01513	0.3667	0.992333	0.933	7.67986e-10	1.00797e-08	2.20776e-09	2.18211e-09	6.93911e-09	N.B.
117	ADI-75687	IML4041	IgG	IGHV3-7	AREMGIFWFDP	5	IGKV1-NL1	QQYYSSLGRT	0.01124	0.5472	0.999667	0.848333	5.04841e-10	1.0312e-08	2.86701e-09	1.59492e-09	7.86747e-09	N.B.
118	ADI-75688	IML4043	IgG	IGHV4-34	ARDSTIYSSGWWSVVGSSLVGPAYYFDY	0	IGKV3-20	QQYGSSPGT	N.D.	N.D.	0	0	avid	avid	avid	N.B.	N.B.	N.B.
119	ADI-75689	IML4043	IgG	IGHV1-8	ARGGELTGLLRH	7	IGLV3-21	QVWDSTTDLLYV	N.D.	N.D.	0	0.299	1.19036e-09	2.42941e-09	3.37253e-09	1.28932e-09	1.58214e-09	1.03954e-07
120	ADI-75690	IML4041	IgG	IGHV7-4-1	ARRSGYTSGSDWLDP	12	IGLV5-52	GTWHSNSKTQV	N.D.	N.D.	0	0	avid	N.B.	avid	N.B.	N.B.	N.B.
121	ADI-75691	IML4041	IgG	IGHV1-69	GGSSDPPLRFWTLDN	18	IGKV3D-15	QQYNDWLT	0.01102	0.007742	0.998333	0.991333	P.F.	1.27721e-07	4.33027e-07	P.F.	1.30642e-07	N.B.
122	ADI-75692	IML4041	IgG	IGHV2-5	AHRPRSQSGYDSSFDV	9	IGLV1-36	AAWDDRLNGYV	N.D.	N.D.	0	0	5.31038e-10	9.91864e-10	1.347e-09	7.84503e-10	8.39002e-10	1.88856e-09
123	ADI-75693	IML4043	IgG	IGHV1-46	AREGVTGTGYFDY	20	IGLV3-21	QVWDGSSDHFYV	N.D.	N.D.	0	0.117	4.66114e-09	6.45658e-09	1.02583e-08	4.90515e-09	4.60123e-09	N.B.
124	ADI-75694	IML4043	IgG	IGHV4-38-2	ARDGQGYVPPRDNFDH	7	IGLV3-21	QVWDSTSDHPAYV	N.D.	N.D.	0.852	0.836	1.40104e-09	1.49774e-09	2.86891e-09	1.30575e-09	1.34606e-09	9.3663e-09
125	ADI-75696	IML4041	IgG	IGHV3-23	AKDQEGGFTMVQPEYFHY	14	IGKV1-12	QQATSFPLT	0.0199	0.02409	0.996333	0.984	2.49138e-10	5.76812e-10	9.50567e-10	4.91846e-10	4.85212e-10	N.B.
126	ADI-75697	IML4041	IgG	IGHV4-31	ARSPGGLFDF	13	IGKV1-NL1	QQYYSPPPPT	0.01305	0.04468	0.996667	0.997667	2.29946e-10	2.79848e-09	1.21183e-09	5.92939e-10	1.08377e-09	N.B.
127	ADI-75698	IML4044	IgG	IGHV4-4	ARRGSGYCSGGTCYQIPADAFAI	11	IGLV1-40	QSYDSSLIGSV	N.D.	N.D.	0.748	0.581333	6.33698e-10	1.04891e-09	7.38133e-09	9.9463e-10	7.42509e-10	N.B.
128	ADI-75699	IML4044	IgG	IGHV1-69	AREGGTTTAYFPH	16	IGLV1-40	QSYDSSLSDSV	N.D.	N.D.	0.864667	0.896667	2.38649e-10	5.31445e-10	2.36461e-08	6.03031e-10	4.24018e-10	N.B.
129	ADI-75700	IML4044	IgG	IGHV4-34	ARGDFYSTRLAFDL	13	IGKV3-11	QQRSTWPT	0.01642	0.01679	0.998	1	2.37479e-10	7.01114e-09	1.21876e-09	1.22965e-09	2.51116e-09	6.21894e-08
130	ADI-75701	IML4044	IgG	IGHV2-5	AHSTDRRNFEWLSLSGWGGNFEY	14	IGLV1-40	QSYDSGLSGSVL	N.D.	N.D.	0	0.0586667	7.5504e-10	1.55507e-09	1.75595e-09	9.7327e-10	1.5139e-09	P.F.
131	ADI-75702	IML4044	IgG	IGHV3-23	ATDEVVTAIQPEYFHH	12	IGKV1-12	QQADSFPLT	0.04446	0.06242	0.994333	0.996667	1.2466e-10	2.49087e-09	8.0344e-10	2.45031e-09	1.43145e-09	N.B.
132	ADI-75703	IML4044	IgG	IGHV3-23	AKDLGLVVTTEVADF	10	IGKV1D-39	QQSYTTPPT	N.D.	N.D.	0	0.113333	1.36559e-09	3.69303e-09	3.87201e-09	1.29513e-09	1.63648e-09	P.F.
133	ADI-75704	IML4044	IgG	IGHV4-31	ARVVRYCSSTSCYTLDF	6	IGLV2-14	SSYTSNIV	N.D.	N.D.	0.395333	0.731333	1.92231e-09	3.49781e-09	3.04316e-09	1.91311e-09	2.24877e-09	N.B.
134	ADI-75705	IML4044	IgG	IGHV5-10-1	ARECGGDCYFPEPLSHTAFDI	14	IGKV3-20	QQYGYSPAT	N.D.	N.D.	0	0	avid	N.B.	avid	N.B.	N.B.	N.B.
135	ADI-75706	IML4044	IgG	IGHV1-69	ARESGYSGSGSVTYFHL	12	IGLV1-40	QSYDSSLSGVL	0.1356	0.3307	0.798	0.901667	4.89031e-10	4.43987e-10	4.07157e-09	6.12177e-10	4.22539e-10	N.B.
136	ADI-75707	IML4044	IgG	IGHV5-10-1	ARLSADDYIWGNYGGGDAFDI	6	IGKV1D-39	QQSYSSPCS	N.D.	N.D.	0.980333	0	1.6057e-08	N.B.	8.0256e-08	N.B.	N.B.	N.B.
137	ADI-75709	IML4044	IgG	IGHV3-33	ARDDGSPTTYFGL	9	IGKV1D-39	QQSYNTPPWT	N.D.	N.D.	0	0.243	avid	6.93941e-10	7.67307e-10	5.17624e-10	6.04704e-10	3.92807e-09
138	ADI-75710	IML4044	IgA	IGHV1-69	ARDAGYSGSGSSYYFDY	10	IGLV1-40	QSYDSSLSGSL	N.D.	N.D.	0.672333	0.740667	avid	9.91998e-10	3.45194e-08	1.2949e-09	8.20834e-10	N.B.
139	ADI-75711	IML4044	IgG	IGHV3-53	ARDIQRYGIDV	9	IGLV3-21	QVWDSSSDPVV	0.01036	0.9953	0.990667	0.893	avid	4.4142e-07	2.92534e-09	1.12332e-08	2.18305e-07	N.B.
140	ADI-75713	IML4044	IgG	IGHV2-5	AHMVGRSYYDVLTGFSSYYSYYMDV	7	IGLV1-51	ATWDDSLSVGI	N.D.	N.D.	0.401333	0.254	5.19634e-10	2.29213e-09	1.34215e-09	6.44538e-10	6.99247e-10	1.80645e-08
141	ADI-75714	IML4044	IgG	IGHV1-69	ARENCFGTSCSTPWGAFDI	5	IGLV1-40	QSYDSSLSDSV	N.D.	N.D.	0.720667	0.555667	7.46967e-10	8.14158e-10	2.4763e-07	1.04471e-09	6.70305e-10	N.B.
142	ADI-75715	IML4044	IgG	IGHV3-13	TRALFCGDDCYTNWYFDL	11	IGKV1D-39	QQSYSTPPVT	N.D.	N.D.	0	0	5.69853e-10	2.83908e-09	1.72349e-09	9.02145e-10	1.40709e-09	P.F.
143	ADI-75716	IML4044	IgG	IGHV3-53	ARDLVVYGMDV	8	IGKV1-9	QQLNSNPPIT	0.01044	0.3366	0.998	0.974667	6.02551e-10	1.10554e-07	3.35271e-09	7.48826e-09	3.65349e-07	N.B.
144	ADI-75717	IML4044	IgG	IGHV1-69	ARDVGYSGSGSTYYFDL	12	IGLV1-40	QSYDSSLSASV	0.3365	0.6626	0.742	0.93	3.58643e-10	5.10858e-10	2.21476e-09	5.83518e-10	4.27198e-10	1.62835e-07
145	ADI-75718	IML4044	IgA	IGHV3-30	AKDGGYGDYEIES	21	IGKV3D-15	QQYDSWPRT	N.D.	N.D.	0	0.220333	avid	N.B.	avid	N.B.	N.B.	N.B.
146	ADI-75719	IML4044	IgG	IGHV3-30	ARDGGYSGYFDAFDI	13	IGKV1D-39	QQSYNTPPWT	N.D.	N.D.	0.506333	0.479	6.77202e-10	1.16799e-09	1.54799e-09	8.49566e-10	9.93421e-10	3.75664e-09
147	ADI-75720	IML4044	IgG	IGHV4-31	ARLVRGGLSYGSDAFDL	18	IGKV1D-39	QQSYSTPLT	N.D.	N.D.	0	0.063	2.40036e-08	7.89831e-08	4.88689e-08	5.01123e-08	1.62884e-07	N.B.
148	ADI-75721	IML4044	IgA	IGHV5-51	ARQGTTVGHFDY	7	IGLV3-21	QVWDSNTDHRV	N.D.	N.D.	0.364333	0.509	3.93667e-10	6.66183e-10	1.67543e-09	7.72499e-10	6.01424e-10	2.82388e-07
149	ADI-75722	IML4044	IgG	IGHV2-5	AHHQINTIFGV	5	IGLV2-14	SSYTSSSAV	0.006709	0.02935	0.999667	1.00067	7.85689e-10	1.38231e-09	1.95761e-09	8.80733e-10	1.08609e-09	N.B.
150	ADI-75723	IML4044	IgA	IGHV3-15	VGPGYCSSTSCYASHHDILTGYYLPDY	9	IGLV6-57	QSYDTSNEV	0.04009	0.08799	0.995333	0.997333	3.10566e-10	1.32792e-09	N.B.	1.78473e-09	4.96793e-10	N.B.
151	ADI-75724	IML4044	IgG	IGHV5-51	ARQGTTVGHFDN	7	IGLV3-21	QVWDSNSDHRV	N.D.	N.D.	0.094	0	6.13759e-09	1.33631e-08	1.57687e-08	9.98016e-09	1.06175e-08	N.B.
152	ADI-75725	IML4044	IgG	IGHV1-69	AREGGKTTEFFPL	12	IGLV1-40	QSYDSGLTSPV	0.09647	0.08552	0.837667	0.940333	2.19996e-10	4.20063e-10	1.55638e-09	5.06909e-10	3.67616e-10	N.B.
153	ADI-75726	IML4044	IgG	IGHV2-70	ARCQVGMENN	12	IGKV1D-39	QQSYSTPRT	0.08726	>5	0.974	0.370333	5.98166e-09	9.66919e-09	2.06137e-08	4.52983e-09	N.B.	N.B.
154	ADI-75731	IML4044	IgG	IGHV1-69	ARDVGYSGSGSSYYFDS	5	IGLV1-40	QSYDSSLTAPL	N.D.	N.D.	0.794	0.804333	3.62536e-10	6.94998e-10	6.11635e-09	8.45629e-10	5.61229e-10	N.B.
155	ADI-75732	IML4044	IgG	IGHV3-66	ARVLPLHGDFFDY	7	IGKV1D-39	QQSYSSPPT	0.01037	0.03529	0.996667	1.00133	7.12883e-10	2.65776e-08	1.95563e-09	6.8128e-09	1.79936e-08	N.B.
156	ADI-75733	IML4044	IgG	IGHV3-53	ARDYGDYYFDY	6	IGKV3-20	QQYGSSPRT	0.007516	0.04308	0.993333	0.979333	6.52006e-10	1.29279e-08	1.95446e-09	2.95547e-08	9.64598e-09	N.B.
157	ADI-75734	IML4044	IgG	IGHV7-4-1	ARDEESLYEAVTGTGWFDP	11	IGKV1D-39	QQSYTTPRT	N.D.	N.D.	0	0	N.B.	N.B.	N.B.	N.B.	N.B.	N.B.
158	ADI-75735	IML4044	IgG	IGHV3-30	AKLGGLYCSGGNCFSGYFDY	18	IGKV1-33	QQYGSLPIT	N.D.	N.D.	0	0.227	2.93225e-10	4.97663e-10	8.07896e-10	5.37065e-10	4.75706e-10	6.82143e-10
159	ADI-75736	IML4044	IgG	IGHV1-46	ARDWRFLPGFDAFDI	10	IGKV3-11	QQRSNWPPGLT	N.D.	N.D.	0.595667	0.428	1.19207e-09	4.21953e-09	2.68878e-09	1.84228e-09	3.51109e-09	1.90587e-07
160	ADI-75737	IML4044	IgG	IGHV1-69	ARDIGYSDYGATYWFDP	6	IGLV1-40	QSYDSSLSDSV	N.D.	N.D.	0.75	0.862	1.85183e-10	4.80285e-10	3.24972e-09	5.71907e-10	3.92052e-10	4.36673e-07
161	ADI-75738	IML4044	IgG	IGHV4-34	ARGDFYSTRLAFDV	18	IGKV3-11	QQRSNWLT	0.00955	0.01558	0.998	1.00133	2.59086e-10	2.76748e-09	1.52804e-09	5.60476e-10	1.59464e-09	1.49502e-07
162	ADI-75739	IML4044	IgG	IGHV1-69	ARESGYSGSGSVTYFHL	9	IGLV1-40	QSYDSSLSGVV	0.08765	0.1959	0.894667	0.905333	1.43345e-10	5.78162e-10	9.98607e-09	6.26719e-10	4.32596e-10	N.B.
163	ADI-75740	IML4044	IgG	IGHV4-59	ARGLTYNGYDVEAFDI	10	IGKV2D-28	MQALQAPPT	0.01373	2.902	0.951667	0.767333	5.91544e-10	5.21507e-08	4.46473e-08	1.71964e-09	8.94463e-10	N.B.
164	ADI-75741	IML4044	IgG	IGHV1-69	AREGGSTTEYFPH	17	IGLV1-40	QSYDSSLIGSI	0.126	0.252	0.822667	0.954	2.60406e-10	4.23004e-10	1.70544e-09	4.75197e-10	3.63355e-10	N.B.
165	ADI-75742	IML4044	IgG	IGHV1-69	AREGGTTTEYFQH	6	IGLV1-40	QSYDSSLTGSV	0.1816	0.2561	0.739667	0.975333	1.39306e-10	4.77698e-10	6.14687e-08	5.70559e-10	3.94217e-10	N.B.
166	ADI-75743	IML4044	IgG	IGHV1-58	AAPHCNRTSCHDAFDL	15	IGKV3-20	QQYARSPWT	0.006897	0.8938	0.998667	0.979333	5.42214e-10	5.04014e-07	3.60909e-09	1.35433e-08	N.B.	N.B.
167	ADI-75745	IML4044	IgG	IGHV5-10-1	ARVFTEPITVAHDAFDI	8	IGKV1D-39	QQSYNSPGFS	N.D.	N.D.	0	0	P.F.	avid	avid	N.B.	N.B.	N.B.
168	ADI-75746	IML4044	IgA	IGHV2-5	AHTTRYSNRFDP	13	IGLV6-57	QSYASSPFYWV	N.D.	N.D.	0	0	N.B.	N.B.	N.B.	N.B.	N.B.	N.B.
169	ADI-75748	IML4044	IgG	IGHV1-69	AREAGYSSSSSSWYFDL	3	IGKV1D-39	QQSYTTPRT	N.D.	N.D.	0	0	3.00142e-08	1.36147e-08	avid	1.32077e-08	6.38009e-09	N.B.
170	ADI-75749	IML4044	IgG	IGHV5-51	ASSYCSSTSCYAAKY	1	IGKV4-1	QQYYSSPS	N.D.	N.D.	0.835	0	1.81155e-08	P.F.	P.F.	P.F.	N.B.	N.B.
171	ADI-75750	IML4044	IgG	IGHV3-30	AKMTSSSPILYYYHGMDV	8	IGKV1D-39	QQSYSTPHGS	N.D.	N.D.	0	0.199	2.10336e-09	1.81787e-09	2.29758e-09	1.43884e-09	1.25659e-09	1.17537e-09
172	ADI-75752	IML4045	IgG	IGHV3-9	AKDEGSEGDQQPLDY	15	IGLV3-21	QVWHSSSDSWV	0.06584	0.1458	0.953667	0.989	1.67394e-10	9.03894e-10	2.72853e-09	6.00169e-10	5.95816e-10	N.B.
173	ADI-75753	IML4045	IgG	IGHV3-9	AKYRVAELTNDVFDV	10	IGLV1-40	QSSDTSLSDWV	0.7949	>5	0.938	0	9.10632e-10	N.B.	1.27849e-09	7.20309e-10	N.B.	N.B.
174	ADI-75754	IML4045	IgG	IGHV3-48	LTHPQPQYVRPTQVVWFDP	14	IGKV3-20	HQFASAPIT	0.01859	0.1077	0.99	0.846	3.57842e-09	3.70035e-08	3.44738e-09	1.61074e-09	N.B.	1.41371e-09
175	ADI-75755	IML4045	IgG	IGHV3-33	ARDGPGDKMVTLFDY	7	IGKV1D-39	QQSYNTPPWT	N.D.	N.D.	0	0	3.69629e-10	1.18783e-09	7.96598e-10	5.62066e-10	7.02181e-10	P.F.
176	ADI-75756	IML4045	IgA	IGHV3-33	ARDENGHEVMVTHFDY	6	IGKV1D-39	QQSYETPPWT	N.D.	N.D.	0.298667	0	avid	N.B.	N.B.	P.F.	3.63997e-10	N.B.
177	ADI-75757	IML4045	IgA	IGHV3-53	ARERTSGRLD	9	IGKV1-33	QQYDNLPQT	0.01545	0.1285	0.998	0.916667	8.93593e-10	1.26389e-07	1.78649e-09	2.94545e-08	4.47413e-08	N.B.
178	ADI-75758	IML4045	IgG	IGHV1-69	AIDRDYPGDYYYHYYTDV	8	IGKV1D-39	QQSYSDPYT	0.02006	0.2382	0.999667	0.987	3.05125e-10	6.24147e-09	P.F.	3.53925e-09	5.42346e-09	N.B.
179	ADI-75759	IML4045	IgG	IGHV1-18	ARGNCGPNCAYYHYMDV	7	IGKV1-5	QQYNTDRYT	0.2235	0.04734	0.923	0.974333	P.F.	4.553e-09	6.44906e-08	3.43952e-09	N.B.	N.B.
180	ADI-75761	IML4045	IgG	IGHV1-3	ARGVSPNTVVGLGYYYYMDV	17	IGLV3-25	QSADYSGTCV	N.D.	N.D.	0.656333	0.782333	P.F.	1.08674e-09	1.68724e-09	1.07555e-09	9.48049e-10	4.54872e-09
181	ADI-75762	IML4045	IgG	IGHV3-33	ARESHYGEDSEYYFQYYMDV	6	IGLV2-11	CSYVGSYSYV	N.D.	N.D.	0.339667	0.106	9.32893e-10	2.47015e-09	4.16976e-09	1.51684e-09	1.7667e-09	N.B.
182	ADI-75763	IML4045	IgG	IGHV5-51	VRRPRVQGILVASDPFDI	14	IGLV3-21	QVWDSSSDHYV	N.D.	N.D.	0	0.139333	1.12139e-08	1.21199e-08	1.74341e-08	1.05926e-08	9.81864e-09	N.B.
183	ADI-75764	IML4045	IgG	IGHV3-49	STSRGGSTNWFFY	11	IGKV1-33	QQYDSLLT	0.01157	0.1158	0.999667	0.98	1.25218e-10	2.1167e-08	1.06645e-09	4.41976e-09	9.77401e-10	N.B.
184	ADI-75765	IML4045	IgG	IGHV3-30	ARGPHFDWVPHTFDY	9	IGKV1-16	QQYDSYPLT	0.009351	2.064	0.994667	0.359333	1.40137e-09	1.19573e-07	4.41962e-09	4.55061e-07	N.B.	4.63041e-08
185	ADI-75766	IML4045	IgG	IGHV3-43	VKDISADTSMVPVFAH	10	IGKV1D-39	QQSYTIPTLT	N.D.	N.D.	0	0	5.30605e-10	1.63856e-09	9.64562e-10	6.79612e-10	7.46065e-10	1.18983e-09
186	ADI-75768	IML4045	IgG	IGHV3-66	ARDLEIAGALDI	12	IGKV1-9	QHLDTDSGT	0.005817	0.02555	0.997667	0.993333	4.32267e-10	8.94583e-10	1.44129e-09	1.00402e-09	6.62835e-10	N.B.
187	ADI-75769	IML4045	IgG	IGHV1-46	ARSQVVPATSHLDY	9	IGKV1-5	QQYNGYSPGLT	N.D.	N.D.	0	0.0326667	N.B.	N.B.	N.B.	N.B.	N.B.	N.B.
188	ADI-75770	IML4045	IgG	IGHV1-69	ARDIGYSGYQSAEYFDL	3	IGLV1-40	QSYDSSLSGSV	N.D.	N.D.	0.813	0.754	4.17962e-10	7.23841e-10	9.7401e-09	8.28384e-10	5.75147e-10	N.B.
189	ADI-75771	IML4045	IgG	IGHV3-9	VKLRTVTAFDFWSGSRPSPKQDFDY	8	IGLV2-14	SSYTSSDSWV	0.06885	0.1286	0.963333	0.593667	5.07494e-10	1.37936e-09	2.58108e-08	1.11135e-09	9.46313e-10	N.B.
190	ADI-75772	IML4045	IgG	IGHV3-33	ARAGYSSYYYYMDV	0	IGKV1D-39	QQSYSNFRT	N.D.	N.D.	0	0	N.B.	N.B.	N.B.	N.B.	N.B.	N.B.
191	ADI-75773	IML4045	IgG	IGHV1-69	ARRTSSSSEYFDS	14	IGLV1-40	QSYDSSLSDSV	0.09657	0.1293	0.810667	0.929	1.79093e-10	4.73082e-10	1.37385e-09	5.22849e-10	3.70454e-10	N.B.
192	ADI-75774	IML4045	IgA	IGHV3-53	AREDNNNAFDI	11	IGKV1-9	QHLDSYPRYT	0.008411	0.02311	0.999333	0.994667	1.23276e-09	1.89983e-08	2.6341e-09	5.37116e-09	1.43286e-08	P.F.
193	ADI-75775	IML4045	IgG	IGHV3-13	ARGRSTMIQGDKKYYHYYYMDV	7	IGKV1D-39	QQSYVSPPWT	N.D.	N.D.	0.7	0.238333	avid	1.31508e-09	1.36457e-09	8.96639e-10	1.06132e-09	P.F.
194	ADI-75776	IML4045	IgG	IGHV4-4	VRDRSLYCSNGNCPHMDV	6	IGKV1D-39	QQSYDAIT	N.D.	N.D.	0	0.268	P.F.	1.28177e-09	1.02956e-09	7.73869e-10	1.13441e-09	9.13662e-09
195	ADI-75777	IML4045	IgG	IGHV1-69	ASEDCSGGSCYFGVGSPYARGFET	13	IGKV3D-15	QQYNNWPRT	N.D.	N.D.	0	0.104	N.B.	N.B.	N.B.	N.B.	N.B.	N.B.
196	ADI-75778	IML4045	IgG	IGHV3-33	ARDGPGDKMVTLFDY	7	IGKV1D-39	QQSYNTPPWT	N.D.	N.D.	0.191333	0.449	3.41784e-10	1.25887e-09	8.06737e-10	5.74584e-10	9.72052e-10	P.F.
197	ADI-75779	IML4045	IgG	IGHV3-33	ARDTWEVPVADPPYYYYYMDV	5	IGKV1-12	QQADSFPPA	0.007751	0.03571	0.996667	0.940667	2.50871e-10	4.10037e-07	1.55921e-09	2.86477e-09	4.70285e-07	N.B.
198	ADI-75780	IML4045	IgG	IGHV3-64D	VKDLGQQWYDAFDI	15	IGKV1D-39	QQSYSTPWT	N.D.	N.D.	0	0.083	4.71911e-10	3.54293e-09	9.06155e-10	6.43052e-10	2.32838e-09	5.83231e-08
199	ADI-75781	IML4045	IgG	IGHV5-51	ARRDSSWNDMDV	4	IGKV1D-39	QQSYSAPPNT	N.D.	N.D.	0	0	avid	N.B.	avid	N.B.	N.B.	N.B.
200	ADI-75782	IML4045	IgG	IGHV3-33	ARFGYSLEATTDAFHY	4	IGLV1-40	QSYDSSLTFSAFYV	N.D.	N.D.	0.218333	0.675	5.79828e-10	1.00285e-09	3.25943e-09	1.1236e-09	9.56905e-10	N.B.
201	ADI-75783	IML4045	IgG	IGHV3-43	TRETTGFRYQSLNSYYNYMDV	8	IGKV1D-39	QQTYSTPGVT	N.D.	N.D.	0.269667	0	4.31363e-10	1.4139e-09	7.0722e-10	5.7968e-10	8.2568e-10	1.9565e-08
202	ADI-75784	IML4045	IgA	IGHV3-53	AREDNNNAFDI	12	IGKV1-9	QHLDSYPRYT	0.005552	0.02929	0.999667	0.987667	6.59773e-10	2.019e-08	1.48739e-09	5.3454e-09	1.85155e-08	N.B.
203	ADI-75785	IML4045	IgG	IGHV3-33	ARDTWEVPAADPPYYYYYMDV	4	IGKV1-12	QQADSFPPA	0.004656	0.02723	0.999333	0.999667	4.72245e-10	2.29722e-08	1.03139e-09	1.51553e-09	1.71048e-08	N.B.
204	ADI-75787	IML4045	IgG	IGHV3-13	VRGTATGYYYYMDV	15	IGKV1D-39	QQSYSAPPWT	N.D.	N.D.	0	0.225667	7.52192e-10	1.8353e-09	1.22478e-09	7.72104e-10	2.15903e-09	9.97113e-09
205	ADI-75788	IML4045	IgG	IGHV3-64	ARESMDQTAYFDY	11	IGLV3-21	QVWDTSGDHYV	N.D.	N.D.	0	0.180667	1.99674e-10	avid	avid	P.F.	2.61887e-09	N.B.
206	ADI-75789	IML4045	IgG	IGHV4-31	ARGHITSVYCGDTYCPGWFDP	9	IGLV3-1	QAWDRRTVV	N.D.	N.D.	0.785333	0.477333	5.55268e-09	7.58314e-09	7.2273e-09	6.78206e-09	7.19522e-09	P.F.
207	ADI-75790	IML4045	IgG	IGHV2-5	ARLKIAPIVDA	6	IGLV2-14	SSYTTSGVV	0.003998	0.03333	0.998667	0.969	5.96204e-10	4.57011e-09	1.53295e-09	8.4952e-10	1.22173e-09	N.B.
208	ADI-75792	IML4045	IgG	IGHV3-9	TKAQAPLDSGDYGGGFHI	14	IGLV1-40	QSYDSSLSVWV	0.03936	0.02922	0.987333	0.986	1.61078e-10	8.90458e-10	1.5971e-08	7.94081e-10	9.77871e-10	N.B.
209	ADI-75793	IML4045	IgG	IGHV3-66	ARDLGPYGFDI	9	IGKV1-9	QQLNTHPPP	0.01909	0.1658	0.999333	0.920667	5.16583e-10	4.51927e-07	1.38742e-09	1.10788e-08	N.B.	N.B.
210	ADI-75794	IML4045	IgG	IGHV3-33	LREYQLAPPYYFMDV	9	IGLV7-43	LLYYGGVRV	0.02013	0.04095	0.999333	0.994	1.15156e-09	4.476e-09	5.2541e-08	N.B.	2.95276e-09	N.B.
211	ADI-75795	IML4045	IgG	IGHV3-53	ARGQVPNDDYVMSGAFDI	7	IGLV2-8	SSYAGSNNWV	0.006574	0.172	0.998333	0.935333	3.06033e-10	1.72003e-08	2.18549e-09	4.78943e-09	1.28402e-08	N.B.
212	ADI-75796	IML4045	IgG	IGHV3-49	CREIEGTYNYGSNYFYYIDV	9	IGLV6-57	HSYDSSNPVV	N.D.	N.D.	0.363667	0.440667	3.73074e-09	7.00873e-09	4.74564e-09	4.50778e-09	6.05995e-09	N.B.
213	ADI-75798	IML4045	IgG	IGHV3-66	VRPIYGGNPGMDV	16	IGKV1-33	QQYDNLPVT	0.01643	0.01854	0.995333	0.988333	1.88432e-09	1.19099e-08	3.13833e-09	7.89103e-10	2.81335e-09	N.B.
214	ADI-75799	IML4045	IgG	IGHV3-66	ARDFYGSGSPNDSHDY	3	IGKV1-33	QQYDNLPRT	0.02427	0.1579	0.988667	0.752667	P.F.	avid	6.2252e-08	N.B.	N.B.	N.B.
215	ADI-75800	IML4045	IgG	IGHV1-46	ARDIAGIPATLGLDP	18	IGKV3-11	QLRSNWPPFT	N.D.	N.D.	0	0.151333	2.6425e-09	2.1063e-09	2.07946e-09	1.7247e-09	2.03638e-09	2.78448e-08
216	ADI-75801	IML4045	IgA	IGHV4-59	ARHAPIHSALYEPNTYFDY	6	IGLV6-57	QSYDTRLRGV	0.03523	0.3404	1.00033	0.898333	1.80816e-10	1.95722e-09	1.05992e-09	8.53633e-10	8.22858e-10	N.B.
217	ADI-75802	IML4045	IgG	IGHV3-33	ARDGDGGLVTFPDY	15	IGKV1D-39	QQSYNTPPWT	N.D.	N.D.	0.841333	0.268	5.57756e-10	1.40817e-09	1.15384e-09	7.1311e-10	9.14589e-10	5.73204e-09
218	ADI-75803	IML4045	IgG	IGHV3-9	AKDEGSEGDQLPLDY	11	IGLV3-21	QVWHSSSDSWV	0.03656	0.5707	0.988	0.827333	3.82455e-10	1.71825e-08	4.41958e-08	1.65832e-08	1.16852e-08	N.B.
219	ADI-75804	IML4045	IgG	IGHV3-13	ARVQYSSGRHQYSYYYMDV	7	IGKV1D-39	QQSYTSPAYT	N.D.	N.D.	0	0.280333	1.10311e-09	2.7795e-09	1.39261e-09	9.60791e-10	1.86885e-09	3.97742e-09
220	ADI-75805	IML4045	IgG	IGHV3-64D	VKDLGQQWYDAFDI	15	IGKV1D-39	QQSYSNPWT	N.D.	N.D.	0.363	0.194667	6.27316e-10	2.89119e-09	7.13504e-10	5.83761e-10	2.27834e-09	P.F.
221	ADI-75806	IML4045	IgG	IGHV3-64D	VKDLGTMIVDVLEM	7	IGKV1D-39	QQSYATPLT	N.D.	N.D.	0	0	6.24988e-10	9.29376e-10	1.06806e-09	6.03357e-10	7.09468e-10	3.22842e-09
222	ADI-75807	IML4045	IgG	IGHV1-69	ARAPLEVGEYGDLMGWFDP	11	IGKV4-1	QQYYITPLT	0.05776	0.128	1.00033	0.998	1.55432e-10	5.07132e-10	3.12988e-08	5.0707e-10	4.16299e-10	N.B.
223	ADI-75808	IML4045	IgG	IGHV2-5	ARHTVATIFDY	8	IGLV2-14	SAYTSTSTV	0.005025	0.1465	0.995	0.942	8.21479e-10	2.07501e-08	1.27459e-09	8.34165e-10	N.B.	N.B.
224	ADI-75809	IML4045	IgG	IGHV3-21	ARAYDFWSGYYDYYFDY	14	IGKV1-12	QQANSFPYT	0.4862	1.131	0.966667	0.907	avid	avid	1.61333e-08	1.88408e-08	N.B.	N.B.
225	ADI-75810	IML4045	IgG	IGHV3-48	ARARELVEVFDY	13	IGKV4-1	QQYYNTPVT	0.004532	0.03161	0.999333	0.985333	4.60063e-10	4.20929e-09	1.47966e-09	1.2169e-07	2.98095e-09	N.B.
226	ADI-75811	IML4045	IgG	IGHV3-30	ARDYGDFVTWFDP	10	IGKV1D-39	QQSYNTPPWT	N.D.	N.D.	0.515333	0.258	1.49831e-10	8.71349e-10	4.14703e-10	3.47813e-10	6.11968e-10	P.F.
227	ADI-75812	IML4045	IgG	IGHV3-15	VTERRVEVGATEVSYYYMDV	12	IGLV6-57	QSYESDTVI	0.1333	>5	1.00033	0.277667	avid	6.24147e-09	avid	P.F.	N.B.	N.B.
228	ADI-75813	IML4045	IgG	IGHV5-51	ASQRQRGFYYYMDV	5	IGKV1D-39	LQTYSTHSWT	N.D.	N.D.	0	0	1.23481e-09	1.30026e-09	2.26449e-09	1.36747e-09	1.21668e-09	4.56804e-09
229	ADI-75814	IML4042	IgG	IGHV1-46	ARGGIVPDAKQYFDY	8	IGKV1-5	QQYNSYYT	2.497	>5	0.966333	0	avid	1.66325e-09	1.59047e-09	1.30744e-09	1.0914e-09	2.57681e-08
230	ADI-75815	IML4042	IgG	IGHV3-48	ARDLGGSYSGTFDF	8	IGKV3-11	QQRIHPPFT	N.D.	N.D.	1	0	9.78536e-10	avid	4.28804e-09	N.B.	N.B.	N.B.
231	ADI-75816	IML4042	IgG	IGHV3-53	ARDLMEAGGMDV	6	IGKV3-20	QHYGSSPPYT	0.03753	8.37	0.999333	0.368	8.989e-10	avid	2.18561e-09	N.B.	N.B.	N.B.
232	ADI-75817	IML4042	IgG	IGHV1-46	ARDRRSGGDDGGWFDP	17	IGKV2D-28	MQGLQTPPT	0.01618	0.1051	1	0.980333	1.18843e-10	3.32371e-08	5.14347e-10	5.01106e-09	2.17753e-08	N.B.
233	ADI-75818	IML4042	IgA	IGHV4-59	ARGPKERWFNNWFDP	8	IGKV1-33	QQYNNFPYT	0.01787	0.3695	1.001	0.934667	8.70912e-10	2.57011e-08	2.1703e-09	1.18467e-07	2.01492e-07	N.B.
234	ADI-75819	IML4042	IgG	IGHV4-4	ARVAGMFDY	8	IGKV1-NL1	QEYYSTRT	0.00824	0.3384	0.999667	0.858333	1.93246e-10	6.05138e-09	6.07241e-10	1.89828e-09	2.14493e-09	N.B.
235	ADI-75822	IML4042	IgG	IGHV5-10-1	ARQKKYSSSPFDP	17	IGLV3-21	QVWDSYSNNDV	0.6371	>5	0.984667	0	3.7337e-10	7.67216e-09	6.60688e-10	7.09244e-10	4.88349e-09	4.16767e-08
236	ADI-75823	IML4042	IgG	IGHV3-30	ARDYGGYVTYFDY	15	IGKV1D-39	QQSYNTPPWT	N.D.	N.D.	0.0206667	0.184	3.27332e-10	7.07097e-10	5.47535e-10	5.42452e-10	6.80173e-10	1.3056e-09
237	ADI-75824	IML4042	IgG	IGHV3-30	AKDLITYDFWSGFFT	18	IGLV1-44	AAWDDTLAGPV	N.D.	N.D.	0.668	0.496	avid	P.F.	P.F.	N.B.	5.15608e-09	N.B.
238	ADI-75826	IML4042	IgG	IGHV3-30	ARDWSGKLPVSWFDP	9	IGKV1D-39	QQSYNTPPWT	0.1586	4.584	0.995333	0.776	6.0293e-10	1.79533e-09	7.56365e-10	6.76145e-10	7.61677e-10	3.16679e-09
239	ADI-75827	IML4042	IgG	IGHV3-53	VRDGLYVGVAD	9	IGKV3D-15	QQYIDWPPGYT	0.02142	0.05269	0.997667	0.997333	4.81238e-10	1.46972e-08	9.87053e-10	4.81913e-09	1.9437e-09	N.B.
240	ADI-75828	IML4042	IgG	IGHV3-9	AREGCRSTTCYDY	5	IGLV3-21	QVWDSSSDLHVV	N.D.	N.D.	0	0.101667	8.55326e-10	2.04689e-09	1.34112e-09	2.13273e-09	2.41295e-09	N.B.
241	ADI-75829	IML4042	IgG	IGHV3-30	ARDLNGDFFDFAIFDY	8	IGKV3D-15	QQYNIWPLYT	N.D.	N.D.	0.340333	0	2.41258e-10	2.31969e-09	4.13109e-10	4.63013e-10	6.20863e-09	N.B.
242	ADI-75830	IML4042	IgG	IGHV3-30	AREMHYYDSSGYFKGNNYFDP	12	IGLV3-21	QVWDTSGDHWV	N.D.	N.D.	0	0.198667	7.97913e-10	1.22763e-09	1.29526e-09	1.21381e-09	1.1036e-09	6.53459e-09
243	ADI-75831	IML4042	IgG	IGHV3-9	AKDKSSNYGDYAGGMEV	5	IGKV1D-39	QQSYSSPLT	N.D.	N.D.	0	0.465333	4.73047e-10	7.70616e-10	7.81991e-10	7.9604e-10	7.38919e-10	3.4318e-09
244	ADI-75832	IML4042	IgG	IGHV3-53	VRDWGEFFFDF	10	IGKV3-20	QQYGSSPRT	0.01076	0.06838	1	0.997	5.96675e-10	4.04086e-08	1.28143e-09	N.B.	1.96068e-08	N.B.
245	ADI-75833	IML4042	IgG	IGHV3-13	ARAVESYNLWAFDI	8	IGKV1D-39	QQSYSMPPIT	0.4519	>5	0.919	0.142	6.53948e-10	1.73026e-09	8.56044e-10	7.75827e-10	2.58837e-09	6.56114e-09
246	ADI-75834	IML4042	IgA	IGHV3-74	AREVSGSGWPFDS	16	IGLV3-21	HVWDSSSDLHV	0.1771	0.7497	0.955	0.894	3.01152e-10	6.76022e-10	9.47135e-09	7.11357e-10	5.43239e-10	N.B.
247	ADI-75837	IML4042	IgG	IGHV1-69	ALLNRGYRSSWFERGGYYYYGMDV	18	IGLV3-21	QVWDTSSDHQV	N.D.	N.D.	0.768667	0.800667	avid	2.63371e-08	avid	5.76102e-08	N.B.	N.B.
248	ADI-75838	IML4042	IgA	IGHV3-30	ARDMGAVVTHFDY	9	IGKV1D-39	QQSYSTPPWT	N.D.	N.D.	0.287667	0.21	avid	1.06742e-09	8.17631e-10	8.37938e-10	1.05523e-09	3.67268e-09
249	ADI-75839	IML4042	IgG	IGHV1-46	ARGGIVPDAKEPFHY	9	IGKV1-5	QQYNSYYT	N.D.	N.D.	0	0.337	avid	3.06276e-09	3.4355e-09	2.94879e-09	4.10606e-09	N.B.
250	ADI-75840	IML4042	IgG	IGHV1-18	ARDVPPGTPYNWFDP	8	IGLV3-21	QVWDSSSDHVV	N.D.	N.D.	0.83	0.881	1.94893e-10	5.92133e-10	8.46064e-10	5.63007e-10	4.6815e-10	N.B.
251	ADI-75842	IML4042	IgG	IGHV5-10-1	ARHLRVVPGYYLFDN	9	IGLV2-8	SSHTVNNNFV	N.D.	N.D.	0.962667	0.102	1.56989e-09	P.F.	1.10754e-08	N.B.	N.B.	N.B.
252	ADI-75843	IML4042	IgG	IGHV4-4	ARTRGLIDF	17	IGKV1-NL1	QQYYSTRS	0.01017	0.2432	0.998667	0.971667	2.85238e-10	6.17348e-09	6.61194e-10	5.71625e-09	2.04242e-09	N.B.
253	ADI-75844	IML4042	IgG	IGHV4-59	ARPYYDILTGIRDDAFDI	9	IGKV1D-39	QQSYSSPIT	0.01663	0.06341	0.998	0.974	2.11586e-10	4.39547e-10	avid	4.80231e-10	4.66752e-10	N.B.
254	ADI-75845	IML4042	IgG	IGHV4-4	ARVAGLFDS	12	IGKV1-NL1	QQYYSFRT	0.0159	2.053	1.001	0.905333	3.41074e-10	4.97367e-09	8.69359e-10	1.8245e-08	3.98085e-09	N.B.
255	ADI-75846	IML4042	IgG	IGHV3-30	AKQSGPYCSGRSCYSGLFDY	5	IGKV1-33	QQYDNLPLT	N.D.	N.D.	0.331333	0.774	2.29682e-10	4.37492e-10	3.68086e-10	4.73798e-10	4.02418e-10	5.84442e-10
256	ADI-75847	IML4042	IgG	IGHV3-53	ARDLVDYGMDV	8	IGKV1-9	QQLNSDSPT	0.01931	0.03283	0.998	0.997	8.64158e-10	2.32037e-08	1.71628e-09	3.64166e-09	1.5591e-08	N.B.
257	ADI-75848	IML4042	IgG	IGHV3-7	ARELGISDY	6	IGKV1-NL1	QQYYSPPPRT	0.01988	>5	1	0.359333	6.80512e-10	avid	1.27471e-09	2.46608e-07	N.B.	N.B.
258	ADI-75850	IML4042	IgG	IGHV3-9	AKDILSERHYFDSSGSYGMDV	6	IGLV3-21	QVWDSVTDHVL	0.02169	0.03317	1	0.994333	4.03577e-10	1.581e-09	2.44686e-08	8.87262e-10	2.95168e-09	N.B.
259	ADI-75851	IML4042	IgG	IGHV1-46	ARTRIAAATDYFDY	11	IGLV3-21	QVWDSSSVHYV	N.D.	N.D.	0	0.450667	9.04017e-09	1.67791e-08	2.32604e-08	9.47822e-09	8.65475e-09	N.B.
260	ADI-75853	IML4042	IgG	IGHV1-69	ATDHVTSPLYGLDV	7	IGKV1D-39	QQSYRTPPLT	N.D.	N.D.	0.733333	0.831333	1.03486e-10	5.768e-10	1.30457e-07	1.18113e-09	6.7956e-10	N.B.
261	ADI-75854	IML4042	IgG	IGHV3-30	AKDSHDYAMDV	7	IGLV3-25	VSADSSGVYV	N.D.	N.D.	0	0	avid	N.B.	avid	N.B.	N.B.	N.B.
262	ADI-75855	IML4042	IgA	IGHV3-53	ARMPYGTDV	2	IGKV1-33	QQYDNLPII	0.01782	0.0486	0.983	0.966667	1.01813e-08	P.F.	1.31839e-08	N.B.	4.96966e-07	N.B.
263	ADI-75857	IML4042	IgG	IGHV4-34	ARGLGMYDV	6	IGKV1-NL1	QQYYSTPPRT	0.01266	0.06091	0.999667	0.922	2.93327e-10	1.41487e-08	8.16811e-10	4.97249e-09	1.41975e-09	N.B.
264	ADI-75859	IML4042	IgG	IGHV4-39	ARAPGIIDC	10	IGKV1-NL1	QQYYSSVRFT	0.01632	0.05378	0.998	0.937667	3.5566e-10	1.32647e-08	8.16203e-10	8.92831e-10	2.37083e-09	2.25603e-07
265	ADI-75860	IML4042	IgA	IGHV1-46	ARDAGVVDPLDPYPLPRF	7	IGLV1-44	AAWDDSLNGVV	N.D.	N.D.	0.999333	0.0876667	7.0875e-10	N.B.	2.91489e-08	4.65833e-07	N.B.	N.B.
266	ADI-75861	IML4042	IgG	IGHV3-33	AREPHCTGGVCDALDI	9	IGKV1D-39	QQSYNMFT	0.01237	0.03634	0.999333	0.852667	1.79984e-10	7.21868e-10	1.25108e-09	5.66943e-10	5.74623e-10	N.B.
267	ADI-75862	IML4042	IgG	IGHV2-5	ARHSITTIFDY	10	IGLV2-11	CSYSGTYIPLI	0.009034	>5	0.995667	0.841333	9.76126e-09	avid	1.00172e-08	2.07511e-08	3.29191e-08	N.B.
268	ADI-75863	IML4042	IgG	IGHV3-9	AKTLAPDRAHYDTANDAFDI	3	IGLV3-21	QVWDSSSDLVI	0.05056	0.2995	0.987	0.996333	3.19499e-10	2.91413e-09	2.23785e-09	3.71108e-09	5.47389e-09	N.B.
269	ADI-75864	IML4042	IgG	IGHV2-5	ARHGIPTIFDY	8	IGLV2-14	SSYTTSSTV	0.004373	0.007212	0.999333	1.002	6.10618e-10	1.26985e-09	9.74346e-10	8.55508e-10	8.98842e-10	N.B.
270	ADI-75865	IML4042	IgG	IGHV4-4	ARARGILDF	15	IGKV1-NL1	QQYFDSPHT	0.01011	0.06745	0.998	0.984333	3.34082e-10	8.67005e-10	6.30372e-10	8.58936e-10	7.24448e-10	N.B.
271	ADI-75867	IML4042	IgG	IGHV1-69	ARVGRYYYDTSGYYYTYFDY	5	IGKV1D-39	QQSYNAPRT	0.007923	0.9136	0.998333	0.98	1.65577e-10	1.74204e-08	9.06824e-10	N.B.	9.4333e-09	N.B.
272	ADI-75868	IML4042	IgG	IGHV1-3	ARDDSSSYSLTSYFDY	10	IGKV1-NL1	QQYYNTPPWT	N.D.	N.D.	0	0.474	6.41901e-10	1.95856e-09	7.32309e-10	7.87887e-10	1.8816e-09	7.68803e-09
273	ADI-75869	IML4042	IgG	IGHV3-15	STDDVLTGYDYAMDV	9	IGKV1-5	QQYDSYPWT	N.D.	N.D.	0	0.619	3.43268e-10	5.91598e-10	4.66455e-10	5.87358e-10	5.47992e-10	6.05869e-09
274	ADI-75870	IML4042	IgA	IGHV1-46	ARDPGVVDPQYPHPLPRF	5	IGLV1-44	AAWDDSLNGVV	0.02224	>5	1.00033	0.518	6.66543e-10	avid	3.7368e-08	1.24204e-08	N.B.	N.B.
275	ADI-75871	IML4042	IgG	IGHV4-34	ARGLGLLDI	8	IGKV1-NL1	QQYYSALRRT	0.01811	0.06742	0.998667	1.00067	4.3933e-10	1.335e-08	7.14979e-10	1.28864e-09	3.2662e-09	N.B.
276	ADI-75872	IML4042	IgG	IGHV3-13	ARVTHITMGLKMYWYLDL	7	IGKV1D-39	QQSYTAPGYT	N.D.	N.D.	0.116667	0.541	4.39823e-10	2.24642e-09	6.24883e-10	6.44547e-10	1.20078e-09	P.F.
277	ADI-75873	IML4042	IgG	IGHV3-30	AKQSCSGGSCYHEFYFES	7	IGKV1-NL1	QQYYNTPVT	0.01017	0.01728	1.00033	1.00033	2.72811e-10	5.40436e-09	7.82742e-10	2.5767e-09	1.74653e-08	N.B.
278	ADI-75875	IML4042	IgG	IGHV5-10-1	ATADRG	20	IGLV6-57	QSYDSSLWV	0.02387	0.05496	0.985	0.964333	6.73797e-10	2.54761e-09	avid	P.F.	N.B.	N.B.
279	ADI-75876	IML4042	IgG	IGHV1-46	AREPGIAAAGYFDY	2	IGLV3-21	QVWDSNNDHFYV	N.D.	N.D.	0	0.356667	4.7141e-09	6.00825e-09	6.05944e-09	3.45305e-09	3.12987e-09	5.01069e-07
280	ADI-75877	IML4042	IgG	IGHV1-46	ARTRISPATDYFDK	8	IGLV3-21	QVWDGISVHYV	N.D.	N.D.	0	0.675	5.39849e-10	9.66121e-10	9.83395e-10	8.53445e-10	8.69702e-10	3.80468e-08
281	ADI-75878	IML4042	IgG	IGHV1-18	ARVFSFYDSRAFTIGGTAYYFDY	2	IGKV3D-15	QQYDNWPPTWT	N.D.	N.D.	0.508	0.817	2.03324e-09	4.82182e-09	7.96975e-09	4.93324e-09	4.60047e-09	N.B.
282	ADI-75879	IML4042	IgG	IGHV3-53	ARGYGDYYFDY	4	IGKV3-20	QQYGSSPV	0.01791	0.1685	0.992667	0.999667	1.84359e-09	5.28107e-08	3.77623e-09	2.15236e-08	5.61391e-08	N.B.
283	ADI-75880	IML4042	IgG	IGHV3-30	AKDLINYDPWSGFFT	26	IGLV1-44	ATWDDTLAGPV	0.01353	0.03941	1.00033	0.972333	4.01697e-10	2.23192e-09	1.48487e-08	1.77535e-08	2.46921e-09	N.B.
N.D., not determined; N.B., non-binder under the conditions of the assay; P.F., poor curve fit to 1:1 binding model.
