# Supplementary material for: Recall of pre-existing cross-reactive B cell memory following Omicron BA.1 breakthrough infection
Source: Sci Immunol. 2022 May 12:eabq3511. doi: 10.1126/sciimmunol.abq3511 (PMC9097882; doi:10.1126/sciimmunol.abq3511)
Supplement: Supplementary file 3 — Tables S1 to S4 [file sciimmunol.abq3511_tables.zip › abq3511_table_s4.xlsx]

## Sheet: Fig. 1B
	WT S					BA.1 S					WT RBD					BA.1 RBD
	Breakthrough	2x mRNA (1M)	2x mRNA (6M)	3x mRNA (1M)		Breakthrough	2x mRNA (1M)	2x mRNA (6M)	3x mRNA (1M)		Breakthrough	2x mRNA (1M)	2x mRNA (6M)	3x mRNA (1M)		Breakthrough	2x mRNA (1M)	2x mRNA (6M)	3x mRNA (1M)
1	18466	38086	11176	46056		17516	21117	3000	21756.9		17261	50283	10020	7578.6		6150	10282	1988	4280.98
2	31321	39749	6710	101304		13288	13609	2162	38880.6		18976	31218	5572	41820		9721	3187	790.8	684.22
3	17357	22917	2460	46966		13357	15923	1744	24363.9		5849	16503	1688	8137.9		2412	2463	365.3	3831.23
4	23393	97318	7470	339568		17396	25886	1491	277150		15148	144716	2137	160021		15496	12708	431.7	24116.8
5	534970	82551	14488	158410		90337	27750	3307	77751.3		144147	106542	14411	26953.5		30601	7251	667.8	2567.92
6	310559	47910	14809	177738		115969	14323	3186	66745.8		151751	39584	7342	102008		131835	5449	1829	14825.6
7	21909	73965	10360	272896		21476	18970	4661	75725.1		19318	46336	3708	65535		6425	3963	585.7	15356.2
8		30628	17884	123736			7511	2437	87027.6			12430	7883	69683			2117	40	30600.7
9		131753	5245	42524			27746	1153	21638.1			48753	2064	24004			4629	99.04	11019.8
10		41273	3253	39644			9403	953.5	20443.5			28986	1090	20391.5			2985	283.9	4333.43
11		79604		151150			18380		96690			61729		67898			7747		19775.5
12		65388					16848					39369					8853

## Sheet: Fig. 1B Statistics
WT S
Kruskal-Wallis test
P value	<0.0001
Exact or approximate P value?	Approximate
P value summary	****
Do the medians vary signif. (P < 0.05)?	Yes
Number of groups	4
Kruskal-Wallis statistic	24.82
Data summary
Number of treatments (columns)	4
Number of values (total)	40
Number of families	1
Number of comparisons per family	6
Alpha	0.05
Dunn's multiple comparisons test	Mean rank diff.	Significant?	Summary	Adjusted P Value
Breakthrough vs. 2x mRNA (1M)	-3.202	No	ns	>0.9999	A-B
Breakthrough vs. 2x mRNA (6M)	15.11	No	ns	0.0522	A-C
Breakthrough vs. 3x mRNA (1M)	-9.468	No	ns	0.5636	A-D
2x mRNA (1M) vs. 2x mRNA (6M)	18.32	Yes	**	0.0015	B-C
2x mRNA (1M) vs. 3x mRNA (1M)	-6.265	No	ns	>0.9999	B-D
2x mRNA (6M) vs. 3x mRNA (1M)	-24.58	Yes	****	<0.0001	C-D
Test details	Mean rank 1	Mean rank 2	Mean rank diff.	n1	n2	Z
Breakthrough vs. 2x mRNA (1M)	20.71	23.92	-3.202	7	12	0.576
Breakthrough vs. 2x mRNA (6M)	20.71	5.6	15.11	7	10	2.623
Breakthrough vs. 3x mRNA (1M)	20.71	30.18	-9.468	7	11	1.675
2x mRNA (1M) vs. 2x mRNA (6M)	23.92	5.6	18.32	12	10	3.659
2x mRNA (1M) vs. 3x mRNA (1M)	23.92	30.18	-6.265	12	11	1.284
2x mRNA (6M) vs. 3x mRNA (1M)	5.6	30.18	-24.58	10	11	4.812
BA.1 S
Kruskal-Wallis test
P value	<0.0001
Exact or approximate P value?	Approximate
P value summary	****
Do the medians vary signif. (P < 0.05)?	Yes
Number of groups	4
Kruskal-Wallis statistic	27.69
Data summary
Number of treatments (columns)	4
Number of values (total)	40
Number of families	1
Number of comparisons per family	6
Alpha	0.05
Dunn's multiple comparisons test	Mean rank diff.	Significant?	Summary	Adjusted P Value
Breakthrough vs. 2x mRNA (1M)	3.357	No	ns	>0.9999	A-B
Breakthrough vs. 2x mRNA (6M)	18.36	Yes	**	0.0086	A-C
Breakthrough vs. 3x mRNA (1M)	-8.143	No	ns	0.8981	A-D
2x mRNA (1M) vs. 2x mRNA (6M)	15	Yes	*	0.0164	B-C
2x mRNA (1M) vs. 3x mRNA (1M)	-11.5	No	ns	0.1107	B-D
2x mRNA (6M) vs. 3x mRNA (1M)	-26.5	Yes	****	<0.0001	C-D
Test details	Mean rank 1	Mean rank 2	Mean rank diff.	n1	n2	Z
Breakthrough vs. 2x mRNA (1M)	23.86	20.5	3.357	7	12	0.6038
Breakthrough vs. 2x mRNA (6M)	23.86	5.5	18.36	7	10	3.186
Breakthrough vs. 3x mRNA (1M)	23.86	32	-8.143	7	11	1.441
2x mRNA (1M) vs. 2x mRNA (6M)	20.5	5.5	15	12	10	2.997
2x mRNA (1M) vs. 3x mRNA (1M)	20.5	32	-11.5	12	11	2.357
2x mRNA (6M) vs. 3x mRNA (1M)	5.5	32	-26.5	10	11	5.188
WT RBD
Kruskal-Wallis test
P value	0.0002
Exact or approximate P value?	Approximate
P value summary	***
Do the medians vary signif. (P < 0.05)?	Yes
Number of groups	4
Kruskal-Wallis statistic	19.94
Data summary
Number of treatments (columns)	4
Number of values (total)	40
Number of families	1
Number of comparisons per family	6
Alpha	0.05
Dunn's multiple comparisons test	Mean rank diff.	Significant?	Summary	Adjusted P Value
Breakthrough vs. 2x mRNA (1M)	-4.869	No	ns	>0.9999	A-B
Breakthrough vs. 2x mRNA (6M)	15.21	Yes	*	0.0496	A-C
Breakthrough vs. 3x mRNA (1M)	-4.104	No	ns	>0.9999	A-D
2x mRNA (1M) vs. 2x mRNA (6M)	20.08	Yes	***	0.0004	B-C
2x mRNA (1M) vs. 3x mRNA (1M)	0.7652	No	ns	>0.9999	B-D
2x mRNA (6M) vs. 3x mRNA (1M)	-19.32	Yes	***	0.0009	C-D
Test details	Mean rank 1	Mean rank 2	Mean rank diff.	n1	n2	Z
Breakthrough vs. 2x mRNA (1M)	21.71	26.58	-4.869	7	12	0.8757
Breakthrough vs. 2x mRNA (6M)	21.71	6.5	15.21	7	10	2.641
Breakthrough vs. 3x mRNA (1M)	21.71	25.82	-4.104	7	11	0.7261
2x mRNA (1M) vs. 2x mRNA (6M)	26.58	6.5	20.08	12	10	4.012
2x mRNA (1M) vs. 3x mRNA (1M)	26.58	25.82	0.7652	12	11	0.1568
2x mRNA (6M) vs. 3x mRNA (1M)	6.5	25.82	-19.32	10	11	3.782
BA.1 RBD
Kruskal-Wallis test
P value	<0.0001
Exact or approximate P value?	Approximate
P value summary	****
Do the medians vary signif. (P < 0.05)?	Yes
Number of groups	4
Kruskal-Wallis statistic	22.86
Data summary
Number of treatments (columns)	4
Number of values (total)	40
Number of families	1
Number of comparisons per family	6
Alpha	0.05
Dunn's multiple comparisons test	Mean rank diff.	Significant?	Summary	Adjusted P Value
Breakthrough vs. 2x mRNA (1M)	7.119	No	ns	>0.9999	A-B
Breakthrough vs. 2x mRNA (6M)	23.49	Yes	***	0.0003	A-C
Breakthrough vs. 3x mRNA (1M)	2.831	No	ns	>0.9999	A-D
2x mRNA (1M) vs. 2x mRNA (6M)	16.37	Yes	**	0.0065	B-C
2x mRNA (1M) vs. 3x mRNA (1M)	-4.288	No	ns	>0.9999	B-D
2x mRNA (6M) vs. 3x mRNA (1M)	-20.65	Yes	***	0.0003	C-D
Test details	Mean rank 1	Mean rank 2	Mean rank diff.	n1	n2	Z
Breakthrough vs. 2x mRNA (1M)	29.29	22.17	7.119	7	12	1.28
Breakthrough vs. 2x mRNA (6M)	29.29	5.8	23.49	7	10	4.077
Breakthrough vs. 3x mRNA (1M)	29.29	26.45	2.831	7	11	0.5009
2x mRNA (1M) vs. 2x mRNA (6M)	22.17	5.8	16.37	12	10	3.27
2x mRNA (1M) vs. 3x mRNA (1M)	22.17	26.45	-4.288	12	11	0.8787
2x mRNA (6M) vs. 3x mRNA (1M)	5.8	26.45	-20.65	10	11	4.044

## Sheet: Fig. 1C
	WT S					BA.1 S					WT RBD					BA.1 RBD
	Breakthrough	2x mRNA (1M)	2x mRNA (6M)	3x mRNA (1M)		Breakthrough	2x mRNA (1M)	2x mRNA (6M)	3x mRNA (1M)		Breakthrough	2x mRNA (1M)	2x mRNA (6M)	3x mRNA (1M)		Breakthrough	2x mRNA (1M)	2x mRNA (6M)	3x mRNA (1M)
1	1637	40	40	214.7		683.9	40	40	40		369.6	40	40	285.8		82.5	40	40	240.3
2	2354	2301	326.5	40		504.6	105	40	40		148.9	65.93	300.5	40		360.4	40	40	40
3	340	1069	354.3	324.2		40	1295	319.8	40		40	40	40	40		40	40	40	40
4	389.7	2357	264.6	40		424.9	1531	40	84.1		311.3	70.4	40	40		232.1	92.5	40	40
5	11282	548	342.6	319.5		9057	40	40	160.5		1240	391.9	40	40		984.2	40	40	40
6	979.7	721	40	405.1		877	266.7	40	40		168.3	235.3	40	249.6		179.8	40	40	40
7	667.8	155.8	40	93.88		464.3	40	40	254.2		197.4	40	40	40		265.7	40	40	40
8		175.1	40	130.6			284.8	40	132.8			50.03	284	40			40	40	40
9		40	40	264.4			40	40	259.4			40	105.6	95.62			40	40	40
10		660.8	307.1	40			40	40	40			550.2	327.2	40			40	40	40
11		2492		1011			1985		363.1			571.4		261.2			157.4		40
12		40					40					40					40

## Sheet: Fig. 1C Statistics
WT S
Kruskal-Wallis test
P value	0.0058
Exact or approximate P value?	Approximate
P value summary	**
Do the medians vary signif. (P < 0.05)?	Yes
Number of groups	4
Kruskal-Wallis statistic	12.5
Data summary
Number of treatments (columns)	4
Number of values (total)	40
Number of families	1
Number of comparisons per family	6
Alpha	0.05
Dunn's multiple comparisons test	Mean rank diff.	Significant?	Summary	Adjusted P Value
Breakthrough vs. 2x mRNA (1M)	8.357	No	ns	0.7728	A-B
Breakthrough vs. 2x mRNA (6M)	18.06	Yes	**	0.0092	A-C
Breakthrough vs. 3x mRNA (1M)	15.77	Yes	*	0.0289	A-D
2x mRNA (1M) vs. 2x mRNA (6M)	9.7	No	ns	0.3013	B-C
2x mRNA (1M) vs. 3x mRNA (1M)	7.409	No	ns	0.7499	B-D
2x mRNA (6M) vs. 3x mRNA (1M)	-2.291	No	ns	>0.9999	C-D
Test details	Mean rank 1	Mean rank 2	Mean rank diff.	n1	n2	Z
Breakthrough vs. 2x mRNA (1M)	31.86	23.5	8.357	7	12	1.519
Breakthrough vs. 2x mRNA (6M)	31.86	13.8	18.06	7	10	3.167
Breakthrough vs. 3x mRNA (1M)	31.86	16.09	15.77	7	11	2.819
2x mRNA (1M) vs. 2x mRNA (6M)	23.5	13.8	9.7	12	10	1.958
2x mRNA (1M) vs. 3x mRNA (1M)	23.5	16.09	7.409	12	11	1.534
2x mRNA (6M) vs. 3x mRNA (1M)	13.8	16.09	-2.291	10	11	0.4532
BA.1 S
Kruskal-Wallis test
P value	0.0056
Exact or approximate P value?	Approximate
P value summary	**
Do the medians vary signif. (P < 0.05)?	Yes
Number of groups	4
Kruskal-Wallis statistic	12.6
Data summary
Number of treatments (columns)	4
Number of values (total)	40
Number of families	1
Number of comparisons per family	6
Alpha	0.05
Dunn's multiple comparisons test	Mean rank diff.	Significant?	Summary	Adjusted P Value
Breakthrough vs. 2x mRNA (1M)	9.905	No	ns	0.3246	A-B
Breakthrough vs. 2x mRNA (6M)	18.67	Yes	**	0.0028	A-C
Breakthrough vs. 3x mRNA (1M)	12.48	No	ns	0.1019	A-D
2x mRNA (1M) vs. 2x mRNA (6M)	8.767	No	ns	0.3498	B-C
2x mRNA (1M) vs. 3x mRNA (1M)	2.576	No	ns	>0.9999	B-D
2x mRNA (6M) vs. 3x mRNA (1M)	-6.191	No	ns	>0.9999	C-D
Test details	Mean rank 1	Mean rank 2	Mean rank diff.	n1	n2	Z
Breakthrough vs. 2x mRNA (1M)	31.57	21.67	9.905	7	12	1.926
Breakthrough vs. 2x mRNA (6M)	31.57	12.9	18.67	7	10	3.504
Breakthrough vs. 3x mRNA (1M)	31.57	19.09	12.48	7	11	2.387
2x mRNA (1M) vs. 2x mRNA (6M)	21.67	12.9	8.767	12	10	1.893
2x mRNA (1M) vs. 3x mRNA (1M)	21.67	19.09	2.576	12	11	0.5707
2x mRNA (6M) vs. 3x mRNA (1M)	12.9	19.09	-6.191	10	11	1.31
WT RBD
Kruskal-Wallis test
P value	0.157
Exact or approximate P value?	Approximate
P value summary	ns
Do the medians vary signif. (P < 0.05)?	No
Number of groups	4
Kruskal-Wallis statistic	5.211
Data summary
Number of treatments (columns)	4
Number of values (total)	40
BA.1 RBD
Kruskal-Wallis test
P value	0.0001
Exact or approximate P value?	Approximate
P value summary	***
Do the medians vary signif. (P < 0.05)?	Yes
Number of groups	4
Kruskal-Wallis statistic	20.92
Data summary
Number of treatments (columns)	4
Number of values (total)	40
Number of families	1
Number of comparisons per family	6
Alpha	0.05
Dunn's multiple comparisons test	Mean rank diff.	Significant?	Summary	Adjusted P Value
Breakthrough vs. 2x mRNA (1M)	14.8	Yes	**	0.0016	A-B
Breakthrough vs. 2x mRNA (6M)	17.71	Yes	***	0.0002	A-C
Breakthrough vs. 3x mRNA (1M)	15.81	Yes	***	0.0008	A-D
2x mRNA (1M) vs. 2x mRNA (6M)	2.917	No	ns	>0.9999	B-C
2x mRNA (1M) vs. 3x mRNA (1M)	1.008	No	ns	>0.9999	B-D
2x mRNA (6M) vs. 3x mRNA (1M)	-1.909	No	ns	>0.9999	C-D
Test details	Mean rank 1	Mean rank 2	Mean rank diff.	n1	n2	Z
Breakthrough vs. 2x mRNA (1M)	33.71	18.92	14.8	7	12	3.64
Breakthrough vs. 2x mRNA (6M)	33.71	16	17.71	7	10	4.205
Breakthrough vs. 3x mRNA (1M)	33.71	17.91	15.81	7	11	3.824
2x mRNA (1M) vs. 2x mRNA (6M)	18.92	16	2.917	12	10	0.7968
2x mRNA (1M) vs. 3x mRNA (1M)	18.92	17.91	1.008	12	11	0.2824
2x mRNA (6M) vs. 3x mRNA (1M)	16	17.91	-1.909	10	11	0.5111

## Sheet: Fig. 1D
D614G	Beta	Delta	BA.1	SARS-CoV
725.343	116.784	201.6	111.67	104.881
1477.86	115.745	830.8	257.56	44.0424
2118.05	46.2852	582.1	20	45.4585
6848.42	76.0614	1605	184.53	204.373
12067	419.721	576.4	173.47	64.5339
6820.53	597.563	2064	74.84	34.9153
6898.12	426.164	424.3	161.11	91.0795
275.864	79.2691	21.2	20	20.3851
5768.75	125.138	623	33.5	85.9789
3899.56	719.028	435.3	283	20
1925.86	1239.76	454	479	96.8403
1985.42	1576.56	218.7	83.9	249.647

## Sheet: Fig. 1D Statistics
Friedman test
P value	<0.0001
Exact or approximate P value?	Approximate
P value summary	****
Are means signif. different? (P < 0.05)	Yes
Number of groups	5
Friedman statistic	36.33
Data summary
Number of treatments (columns)	5
Number of subjects (rows)	12
Number of families	1
Number of comparisons per family	4
Alpha	0.05
Dunn's multiple comparisons test	Rank sum diff.	Significant?	Summary	Adjusted P Value	A-?
D614G vs. Beta	22	Yes	*	0.018	B	Beta
D614G vs. Delta	19	No	ns	0.0567	C	Delta
D614G vs. BA.1	38	Yes	****	<0.0001	D	BA.1
D614G vs. SARS-CoV	41	Yes	****	<0.0001	E	SARS-CoV
Test details	Rank sum 1	Rank sum 2	Rank sum diff.	n1	n2	Z
D614G vs. Beta	60	38	22	12	12	2.84
D614G vs. Delta	60	41	19	12	12	2.453
D614G vs. BA.1	60	22	38	12	12	4.906
D614G vs. SARS-CoV	60	19	41	12	12	5.293

## Sheet: Fig. 1E
D614G	Beta	Delta	BA.1	SARS-CoV
112.603	21.8143	63.4823	20	20
271.213	21.1523	115.301	20	20
32.1893	20	20	20	20
144.657	20.4962	20.233	20	20
516.851	110.542	95.9824	92.6923	20
293.972	110.164	109.16	115.386	20
189.205	81.6118	21.084	38.968	95.6384
282.068	169.173	105.377	65.7165	20
329.558	72.3829	88.5449	20	20
3065.33	52.6473	20.7104	20	75.3727

## Sheet: Fig. 1E Statistics
Friedman test
P value	<0.0001
Exact or approximate P value?	Approximate
P value summary	****
Are means signif. different? (P < 0.05)	Yes
Number of groups	5
Friedman statistic	27.05
Data summary
Number of treatments (columns)	5
Number of subjects (rows)	10
Number of families	1
Number of comparisons per family	4
Alpha	0.05
Uncorrected Dunn's test	Rank sum diff.	Significant?	Summary	Individual P Value	A-?
D614G vs. Beta	17.5	Yes	*	0.0133	B	Beta
D614G vs. Delta	21.5	Yes	**	0.0024	C	Delta
D614G vs. BA.1	30.5	Yes	****	<0.0001	D	BA.1
D614G vs. SARS-CoV	30.5	Yes	****	<0.0001	E	SARS-CoV
Test details	Rank sum 1	Rank sum 2	Rank sum diff.	n1	n2	Z
D614G vs. Beta	50	32.5	17.5	10	10	2.475
D614G vs. Delta	50	28.5	21.5	10	10	3.041
D614G vs. BA.1	50	19.5	30.5	10	10	4.313
D614G vs. SARS-CoV	50	19.5	30.5	10	10	4.313

## Sheet: Fig. 1F
D614G	Beta	Delta	BA.1	SARS-CoV
3795.6	1593.6	988.44	467.88	277.879
3121.2	993.84	966.84	765.48	142.44
1308	200.64	104.88	244.92	141.779
11706	6327.6	9624	3177.6	421.423
1651.2	387.72	1161.84	717.72	259.91
5864.4	1073.52	1572	534.84	123.646
9231.6	1646.4	1658.4	548.88	890.157
7171.2	1308	3178.8	1772.4	674.591
1603.2	309.941	1998	340.2	926.87
960.72	143.727	340.8	127.68	105.313
9114	1705.2	5230.8	1702.8	449.069

## Sheet: Fig. 1F Statistics
Friedman test
P value	<0.0001
Exact or approximate P value?	Approximate
P value summary	****
Are means signif. different? (P < 0.05)	Yes
Number of groups	5
Friedman statistic	32.07
Data summary
Number of treatments (columns)	5
Number of subjects (rows)	11
Number of families	1
Number of comparisons per family	4
Alpha	0.05
Uncorrected Dunn's test	Rank sum diff.	Significant?	Summary	Individual P Value	A-?
D614G vs. Beta	23	Yes	**	0.0019	B	Beta
D614G vs. Delta	14	No	ns	0.0591	C	Delta
D614G vs. BA.1	29	Yes	****	<0.0001	D	BA.1
D614G vs. SARS-CoV	39	Yes	****	<0.0001	E	SARS-CoV
Test details	Rank sum 1	Rank sum 2	Rank sum diff.	n1	n2	Z
D614G vs. Beta	54	31	23	11	11	3.101
D614G vs. Delta	54	40	14	11	11	1.888
D614G vs. BA.1	54	25	29	11	11	3.91
D614G vs. SARS-CoV	54	15	39	11	11	5.259

[truncated: 49 more sheets: Fig. 1G, Fig. 1G Statistics, Fig. 2A, Fig. 1A Statistics, Fig. 2B, Fig. 2B Statistics, Fig. 2D, Fig. 2D Statistics, Fig. 2E, Fig. 2E Statistics, Fig. 2F, Fig.2F Statistics, Fig. 2G, Fig. 2G Statistics, Fig. 2H, Fig. 2H Statistics, Fig. 3A, Fig. 3C, Fig. 3C Statistics, Fig. 3D …]
